# Supplementary material for: Light- and Temperature-Induced Expression of an R2R3-MYB Gene Regulates Anthocyanin Biosynthesis in Red-Fleshed Kiwifruit
Source: Int J Mol Sci. 2019 Oct 22;20(20):5228. doi: 10.3390/ijms20205228 (PMC6829553; doi:10.3390/ijms20205228)
Supplement: Supplementary file 1 [file ijms-20-05228-s001.zip]

Archive with 15 entries (13 files):
- Supplementary material/
- Supplementary material/Supplementary Figure1-8-legend.doc
- Supplementary material/Supplementary Figure1-8TIFF/
- Supplementary material/Supplementary Figure1-8TIFF/Supplementary Figure 1.tif
- Supplementary material/Supplementary Figure1-8TIFF/Supplementary Figure 2.jpg
- Supplementary material/Supplementary Figure1-8TIFF/Supplementary Figure 3.tif
- Supplementary material/Supplementary Figure1-8TIFF/Supplementary Figure 4 .png
- Supplementary material/Supplementary Figure1-8TIFF/Supplementary Figure 5.tif
- Supplementary material/Supplementary Figure1-8TIFF/Supplementary Figure 6.tif
- Supplementary material/Supplementary Figure1-8TIFF/Supplementary Figure 7.tif
- Supplementary material/Supplementary Figure1-8TIFF/Supplementary Figure 8.tif
- Supplementary material/Supplementary Table 1 RNA-Seq FPKM.xls
- Supplementary material/Supplementary Table 2 cis-element.xls
- Supplementary material/Supplementary Table 3 flavonoid metabolism.xlsx
- Supplementary material/Supplementary Table 4 Primers.xls
