# Supplementary material for: Light- and Temperature-Induced Expression of an R2R3-MYB Gene Regulates Anthocyanin Biosynthesis in Red-Fleshed Kiwifruit
Source: Int J Mol Sci. 2019 Oct 22;20(20):5228. doi: 10.3390/ijms20205228 (PMC6829553; doi:10.3390/ijms20205228)
Supplement: Supplementary file 1 [file ijms-20-05228-s001.zip › Supplementary material/Supplementary Table 1 RNA-Seq FPKM.xls]

## Sheet: All genes FPKM
		callus						leaf						flower						fruit
#ID	gene_name	T01_FPKM	T01_count	T02_FPKM	T02_count	T03_FPKM	T03_count	T04_FPKM	T04_count	T05_FPKM	T05_count	T06_FPKM	T06_count	T07_FPKM	T07_count	T08_FPKM	T08_count	T09_FPKM	T09_count	T10_FPKM	T10_count	T11_FPKM	T11_count	T12_FPKM	T12_count	COG_class	COG_class_annotation	GO_annotation	KEGG_annotation	KEGG_pathway_annotation	KOG_class	KOG_class_annotation	Pfam_annotation	Swiss_Prot_annotation	eggNOG_class	eggNOG_class_annotation	NR_annotation
Acc02076	Acc02076	0.056488	3	0.185341	6	0.42449	19	0.08579	4	0.381348	16	0.056501	3	0.056684	3	0.190412	8	0.097332	4	0	0	0	0	0	0	[KAD]	Transcription;; RNA processing and modification;; Cell cycle control, cell division, chromosome partitioning	--	K09422|3.30272e-102|tcc:TCM_020889|K09422 myb proto-oncogene protein, plant | (RefSeq) Myb domain protein 13, putative	--	[K]	Transcription	Myb-like DNA-binding domain;; Myb-like DNA-binding domain	Myb-related protein Myb4 GN=OSJNBa0073E02.6 OS=Oryza sativa subsp. japonica (Rice) PE=2 SV=2	K	Transcription	Myb domain protein 13, putative [Theobroma cacao]
Acc02096	Acc02096	0.43424	18	0.409157	15	0.475257	24	0.303482	13	0.68238	31	0.294839	12	0	0	0	0	0.046231	3	0	0	0	0	0	0	[KAD]	Transcription;; RNA processing and modification;; Cell cycle control, cell division, chromosome partitioning	--	K09422|1.8646e-89|tcc:TCM_020889|K09422 myb proto-oncogene protein, plant | (RefSeq) Myb domain protein 13, putative	--	[K]	Transcription	Myb-like DNA-binding domain;; Myb-like DNA-binding domain	Myb-related protein Myb4 GN=OSJNBa0073E02.6 OS=Oryza sativa subsp. japonica (Rice) PE=2 SV=2	K	Transcription	PREDICTED: myb-related protein Myb4-like [Juglans regia]
Acc04164	Acc04164	3.46178	171	4.84091	215	7.2907	435	2.54636	124	1.53565	85	0.729627	36	0.288439	15	0	0	0.131693	8	0	0	0	0	0	0	[KAD]	Transcription;; RNA processing and modification;; Cell cycle control, cell division, chromosome partitioning	--	K09422|3.17566e-101|tcc:TCM_020889|K09422 myb proto-oncogene protein, plant | (RefSeq) Myb domain protein 13, putative	--	[K]	Transcription	Myb-like DNA-binding domain;; Myb-like DNA-binding domain	Myb-related protein Myb4 GN=OSJNBa0073E02.6 OS=Oryza sativa subsp. japonica (Rice) PE=2 SV=2	K	Transcription	PREDICTED: myb-related protein Myb4 [Nelumbo nucifera]
Acc27473	Acc27473	0.160484	9	0.125648	7	0.48276	32	0.142496	8	0.153419	10	0.146618	8	0.09094	5	0.036389	3	0.084974	5	0	0	0	0	0	0	[KAD]	Transcription;; RNA processing and modification;; Cell cycle control, cell division, chromosome partitioning	--	K09422|9.11853e-97|tcc:TCM_020889|K09422 myb proto-oncogene protein, plant | (RefSeq) Myb domain protein 13, putative	--	[K]	Transcription	Myb-like DNA-binding domain;; Myb-like DNA-binding domain	Myb-related protein Myb4 GN=OSJNBa0073E02.6 OS=Oryza sativa subsp. japonica (Rice) PE=2 SV=2	K	Transcription	myb-related protein Myb4 [Sesamum indicum]
Acc14629	Acc14629	4.5077	202	5.36757	218	4.92605	268	5.62955	249	1.28273	65	1.33076	60	0	0	0	0	0	0	0	0	0	0	0	0	[KAD]	Transcription;; RNA processing and modification;; Cell cycle control, cell division, chromosome partitioning	--	K09422|1.39534e-85|tcc:TCM_004046|K09422 myb proto-oncogene protein, plant | (RefSeq) Myb domain protein 13, putative	--	[K]	Transcription	Myb-like DNA-binding domain;; Myb-like DNA-binding domain	Myb-related protein Myb4 GN=OSJNBa0073E02.6 OS=Oryza sativa subsp. japonica (Rice) PE=2 SV=2	K	Transcription	PREDICTED: myb-related protein Myb4-like [Gossypium hirsutum]
Acc29999	Acc29999	0.495144	28	0.7096	36	0.61053	41	0.796539	44	0.749309	46	0.863201	48	2.11291	117	2.06835	119	1.71714	104	0.070831	4	0.163992	9	0.216645	11	[KAD]	Transcription;; RNA processing and modification;; Cell cycle control, cell division, chromosome partitioning	--	K09422|1.76427e-96|pop:POPTR_0002s03960g|K09422 myb proto-oncogene protein, plant | (RefSeq) POPTRDRAFT_643153; GmMYB29 family protein	--	[K]	Transcription	Myb-like DNA-binding domain;; Myb-like DNA-binding domain	Myb-related protein Myb4 GN=OSJNBa0073E02.6 OS=Oryza sativa subsp. japonica (Rice) PE=2 SV=2	K	Transcription	PREDICTED: myb-related protein Myb4-like [Populus euphratica]
Acc32044	Acc32044	0.193522	10	0.596872	26	0.516215	30	0	0	0	0	0.035574	2	0.754234	36	0.150463	8	0.707943	37	0	0	0	0	0	0	[KAD]	Transcription;; RNA processing and modification;; Cell cycle control, cell division, chromosome partitioning	--	K09422|1.84936e-93|pop:POPTR_0002s03960g|K09422 myb proto-oncogene protein, plant | (RefSeq) POPTRDRAFT_643153; GmMYB29 family protein	--	[K]	Transcription	Myb-like DNA-binding domain;; Myb-like DNA-binding domain	Myb-related protein Myb4 GN=OSJNBa0073E02.6 OS=Oryza sativa subsp. japonica (Rice) PE=2 SV=2	K	Transcription	PREDICTED: myb-related protein Myb4-like [Juglans regia]
Acc13512	Acc13512	0.036629	3	0	0	0	0	0	0	0	0	0	0	0	0	0	0	0	0	0	0	0	0	0	0	[KAD]	Transcription;; RNA processing and modification;; Cell cycle control, cell division, chromosome partitioning	--	K09422|9.87874e-115|cic:CICLE_v10017668mg|K09422 myb proto-oncogene protein, plant | (RefSeq) hypothetical protein	--	[K]	Transcription	Myb-like DNA-binding domain;; Myb-like DNA-binding domain	Transcription factor MYB39 GN=dl4925c OS=Arabidopsis thaliana (Mouse-ear cress) PE=2 SV=1	K	Transcription	hypothetical protein CISIN_1g035629mg [Citrus sinensis]
Acc19035	Acc19035	0.109622	7	0	0	0.030063	3	0	0	0	0	0	0	0.036667	3	0.070384	5	0	0	0	0	0	0	0	0	[KAD]	Transcription;; RNA processing and modification;; Cell cycle control, cell division, chromosome partitioning	--	K09422|2.69609e-112|cic:CICLE_v10017668mg|K09422 myb proto-oncogene protein, plant | (RefSeq) hypothetical protein	--	[K]	Transcription	Myb-like DNA-binding domain;; Myb-like DNA-binding domain	Transcription factor MYB32 GN=MYB32 OS=Arabidopsis thaliana (Mouse-ear cress) PE=2 SV=1	K	Transcription	hypothetical protein CISIN_1g035629mg [Citrus sinensis]
Acc09615	Acc09615	0.037535	3	0.12524	7	0	0	1.18177	64	0.86685	53	5.07935	275	0.271594	15	0.371494	21	0.750102	45	0	0	0	0	0	0	[KAD]	Transcription;; RNA processing and modification;; Cell cycle control, cell division, chromosome partitioning	Molecular Function: binding (GO:0005488);;	K09422|2.40537e-156|tcc:TCM_030009|K09422 myb proto-oncogene protein, plant | (RefSeq) MYB-like 102	--	[K]	Transcription	Myb-like DNA-binding domain;; Myb-like DNA-binding domain	Transcription factor MYB39 GN=dl4925c OS=Arabidopsis thaliana (Mouse-ear cress) PE=2 SV=1	K	Transcription	PREDICTED: protein ODORANT1 [Theobroma cacao]
Acc17393	Acc17393	0.555379	30	0.390306	19	1.45601	95	3.26157	173	0.990714	60	9.79273	525	0.037018	2	0	0	0.095833	6	0	0	0	0	0	0	[KAD]	Transcription;; RNA processing and modification;; Cell cycle control, cell division, chromosome partitioning	Molecular Function: binding (GO:0005488);;	K09422|1.55536e-144|tcc:TCM_030009|K09422 myb proto-oncogene protein, plant | (RefSeq) MYB-like 102	--	[K]	Transcription	Myb-like DNA-binding domain;; Myb-like DNA-binding domain	Transcription factor MYB39 GN=dl4925c OS=Arabidopsis thaliana (Mouse-ear cress) PE=2 SV=1	K	Transcription	PREDICTED: protein ODORANT1-like [Juglans regia]
Acc20606	Acc20606	1.32638	74	0.451757	24	1.21954	82	0	0	0	0	0.88822	50	0.142248	9	0.20256	12	0.246694	16	0	0	0	0	0	0	[KAD]	Transcription;; RNA processing and modification;; Cell cycle control, cell division, chromosome partitioning	--	K09422|1.5311e-108|tcc:TCM_030009|K09422 myb proto-oncogene protein, plant | (RefSeq) MYB-like 102	--	[K]	Transcription	Myb-like DNA-binding domain;; Myb-like DNA-binding domain	Transcription factor MYB39 GN=dl4925c OS=Arabidopsis thaliana (Mouse-ear cress) PE=2 SV=1	K	Transcription	transcription factor MYB102-like [Herrania umbratica]
Acc25064	Acc25064	0	0	0	0	0	0	0	0	0	0	0	0	0.076626	4	0	0	0.076482	5	0	0	0	0	0	0	[KAD]	Transcription;; RNA processing and modification;; Cell cycle control, cell division, chromosome partitioning	--	K09422|2.64237e-117|vvi:100245492|K09422 myb proto-oncogene protein, plant | (RefSeq) protein ODORANT1	--	[K]	Transcription	Myb-like DNA-binding domain;; Myb-like DNA-binding domain	Transcription factor MYB39 GN=dl4925c OS=Arabidopsis thaliana (Mouse-ear cress) PE=2 SV=1	K	Transcription	transcription factor MYB102-like [Herrania umbratica]
Acc18836	Acc18836	0.141426	9	0.039655	3	0.102618	8	0	0	0.111583	8	0	0	0.138816	8	0.137236	9	0.061433	4	0	0	0	0	0	0	[KAD]	Transcription;; RNA processing and modification;; Cell cycle control, cell division, chromosome partitioning	--	K09422|1.61811e-83|vvi:100246160|K09422 myb proto-oncogene protein, plant | (RefSeq) myb-related protein Myb4	--	[K]	Transcription	Myb-like DNA-binding domain;; Myb-like DNA-binding domain	Myb-related protein Zm1 OS=Zea mays (Maize) PE=2 SV=1	K	Transcription	unnamed protein product [Coffea canephora]
Acc33485	Acc33485	0	0	0	0	0.016832	2	0	0	0	0	0	0	0.040922	3	0.053966	3	0	0	0	0	0	0	0	0	[KAD]	Transcription;; RNA processing and modification;; Cell cycle control, cell division, chromosome partitioning	--	K09422|6.661e-87|vvi:100246160|K09422 myb proto-oncogene protein, plant | (RefSeq) myb-related protein Myb4	--	[K]	Transcription	Myb-like DNA-binding domain;; Myb-like DNA-binding domain	Myb-related protein Zm1 OS=Zea mays (Maize) PE=2 SV=1	K	Transcription	unnamed protein product [Coffea canephora]
Acc19042	Acc19042	0.048643	3	0	0	0.079809	5	0.073875	4	0.088074	5	2.47502	104	0.721433	30	0.467224	21	0	0	0	0	0	0	0	0	[KAD]	Transcription;; RNA processing and modification;; Cell cycle control, cell division, chromosome partitioning	--	K09422|6.90628e-73|pop:POPTR_0019s14130g|K09422 myb proto-oncogene protein, plant | (RefSeq) POPTRDRAFT_574574; hypothetical protein	--	[K]	Transcription	Myb-like DNA-binding domain;; Myb-like DNA-binding domain	Myb-related protein Myb4 GN=OSJNBa0073E02.6 OS=Oryza sativa subsp. japonica (Rice) PE=2 SV=2	K	Transcription	transcription factor MYB15-like [Hevea brasiliensis]
Acc09620	Acc09620	0.198576	8	0	0	0.410335	20	0	0	0.020913	1	0	0	0	0	0	0	0	0	0	0	0	0	0	0	[KAD]	Transcription;; RNA processing and modification;; Cell cycle control, cell division, chromosome partitioning	--	K09422|1.0116e-68|pmum:103324615|K09422 myb proto-oncogene protein, plant | (RefSeq) myb-related protein Myb4-like	--	[K]	Transcription	Myb-like DNA-binding domain;; Myb-like DNA-binding domain	Myb-related protein Myb4 GN=OSJNBa0073E02.6 OS=Oryza sativa subsp. japonica (Rice) PE=2 SV=2	K	Transcription	myb-related protein Myb4 [Prunus persica]
Acc17397	Acc17397	0.453087	19	0.379749	15	2.35583	131	0	0	0.582759	27	0	0	0	0	0	0	0	0	0	0	0	0	0	0	[KAD]	Transcription;; RNA processing and modification;; Cell cycle control, cell division, chromosome partitioning	--	K09422|6.96752e-64|tcc:TCM_030020|K09422 myb proto-oncogene protein, plant | (RefSeq) MYB21, putative	--	[K]	Transcription	Myb-like DNA-binding domain;; Myb-like DNA-binding domain	Myb-related protein Myb4 GN=OSJNBa0073E02.6 OS=Oryza sativa subsp. japonica (Rice) PE=2 SV=2	K	Transcription	myb-related protein Myb4 [Prunus persica]
Acc13517	Acc13517	0	0	0	0	0	0	0.186573	7	0.049291	2	0	0	0	0	0.2349	9	0.038041	2	0	0	0	0	0	0	[KAD]	Transcription;; RNA processing and modification;; Cell cycle control, cell division, chromosome partitioning	--	K09422|4.95901e-72|vvi:100256383|K09422 myb proto-oncogene protein, plant | (RefSeq) myb-related protein Myb4	--	[K]	Transcription	Myb-like DNA-binding domain;; Myb-like DNA-binding domain	Myb-related protein Myb4 GN=OSJNBa0073E02.6 OS=Oryza sativa subsp. japonica (Rice) PE=2 SV=2	K	Transcription	transcription factor MYB30-like [Hevea brasiliensis]
Acc19043	Acc19043	0	0	0.050387	3	0	0	0	0	0.081484	5	0.602531	28	15.2706	677	3.44989	160	31.6422	1537	0	0	0	0	0	0	[KAD]	Transcription;; RNA processing and modification;; Cell cycle control, cell division, chromosome partitioning	--	K09422|2.60797e-78|tcc:TCM_007865|K09422 myb proto-oncogene protein, plant | (RefSeq) Myb domain protein 15, putative	--	[K]	Transcription	Myb-like DNA-binding domain;; Myb-like DNA-binding domain	Myb-related protein Myb4 GN=OSJNBa0073E02.6 OS=Oryza sativa subsp. japonica (Rice) PE=2 SV=2	K	Transcription	unnamed protein product [Coffea canephora]
Acc05753	Acc05753	0	0	0	0	0.016689	3	8.61149	683	10.2559	890	2.07579	158	0.960367	77	1.74967	153	0	0	0	0	0	0	0	0	[KAD]	Transcription;; RNA processing and modification;; Cell cycle control, cell division, chromosome partitioning	Biological Process: cell morphogenesis (GO:0000902);; Molecular Function: binding (GO:0005488);; Biological Process: response to hormone (GO:0009725);; Biological Process: response to oxygen-containing compound (GO:1901700);;	K09422|2.39323e-162|vvi:100245564|K09422 myb proto-oncogene protein, plant | (RefSeq) transcription factor MYB80	--	[K]	Transcription	Myb-like DNA-binding domain;; Myb-like DNA-binding domain	Transcription factor MYB39 GN=dl4925c OS=Arabidopsis thaliana (Mouse-ear cress) PE=2 SV=1	K	Transcription	PREDICTED: transcription factor MYB34-like [Nelumbo nucifera]
Acc30739	Acc30739	1.54577	89	0.917649	48	0.374771	27	32.3847	1837	27.6851	1769	17.6307	1013	6.66625	382	5.65495	338	8.76661	551	0	0	0	0	0	0	[KAD]	Transcription;; RNA processing and modification;; Cell cycle control, cell division, chromosome partitioning	Biological Process: cell morphogenesis (GO:0000902);; Molecular Function: binding (GO:0005488);; Biological Process: response to hormone (GO:0009725);; Biological Process: response to oxygen-containing compound (GO:1901700);;	K09422|7.14902e-166|vvi:100245564|K09422 myb proto-oncogene protein, plant | (RefSeq) transcription factor MYB80	--	[K]	Transcription	Myb-like DNA-binding domain;; Myb-like DNA-binding domain	Transcription factor MYB39 GN=dl4925c OS=Arabidopsis thaliana (Mouse-ear cress) PE=2 SV=1	K	Transcription	PREDICTED: transcription factor MYB34-like [Nelumbo nucifera]
Acc14121	Acc14121	0	0	0	0	0	0	0	0	0	0	0	0	0	0	0.280147	18	0	0	0	0	0	0	0	0	[KAD]	Transcription;; RNA processing and modification;; Cell cycle control, cell division, chromosome partitioning	Molecular Function: DNA binding (GO:0003677);; Molecular Function: chromatin binding (GO:0003682);;	K09422|6.64875e-112|tcc:TCM_011659|K09422 myb proto-oncogene protein, plant | (RefSeq) Myb domain protein 106, putative	--	[K]	Transcription	Myb-like DNA-binding domain;; Myb-like DNA-binding domain	Transcription factor MYB39 GN=dl4925c OS=Arabidopsis thaliana (Mouse-ear cress) PE=2 SV=1	K	Transcription	MYB13 [Malus domestica]
Acc32996	Acc32996	0.057198	5	0	0	0.023608	3	0	0	0	0	0	0	0.945988	67	0.571434	43	0.10466	9	0	0	0	0	0	0	[KAD]	Transcription;; RNA processing and modification;; Cell cycle control, cell division, chromosome partitioning	Molecular Function: DNA binding (GO:0003677);; Molecular Function: chromatin binding (GO:0003682);;	K09422|9.44274e-119|tcc:TCM_011659|K09422 myb proto-oncogene protein, plant | (RefSeq) Myb domain protein 106, putative	--	[K]	Transcription	Myb-like DNA-binding domain;; Myb-like DNA-binding domain	Transcription factor MYB39 GN=dl4925c OS=Arabidopsis thaliana (Mouse-ear cress) PE=2 SV=1	K	Transcription	MYB13 [Malus domestica]
Acc03470	Acc03470	0.631898	41	1.19972	70	0.593038	47	0.063723	5	0	0	0.02937	2	0.078681	6	0.243167	17	0.038746	3	0	0	0	0	0.141794	9	[KAD]	Transcription;; RNA processing and modification;; Cell cycle control, cell division, chromosome partitioning	--	K09422|1.98221e-109|vvi:100253919|K09422 myb proto-oncogene protein, plant | (RefSeq) transcription repressor MYB6	--	[K]	Transcription	Myb-like DNA-binding domain;; Myb-like DNA-binding domain	Myb-related protein Myb4 GN=OSJNBa0073E02.6 OS=Oryza sativa subsp. japonica (Rice) PE=2 SV=2	K	Transcription	transcription factor MYB41-like [Hevea brasiliensis]
Acc28051	Acc28051	0.45455	32	0.500639	29	0.175026	18	0.146081	13	0.388011	35	0.024808	3	1.92303	134	4.45122	298	0.041927	5	0.025309	3	0.087342	6	0	0	[KAD]	Transcription;; RNA processing and modification;; Cell cycle control, cell division, chromosome partitioning	--	K09422|5.41334e-102|vvi:100253919|K09422 myb proto-oncogene protein, plant | (RefSeq) transcription repressor MYB6	--	[K]	Transcription	Myb-like DNA-binding domain;; Myb-like DNA-binding domain	Myb-related protein Myb4 GN=OSJNBa0073E02.6 OS=Oryza sativa subsp. japonica (Rice) PE=2 SV=2	K	Transcription	transcription factor MYB41-like [Hevea brasiliensis]
Acc20186	Acc20186	2.56091	159	2.68654	150	1.61387	122	1.12224	69	0.937545	65	1.18253	74	6.01448	372	4.94004	318	4.98597	338	0.169028	10	0.514583	30	0.073374	5	[KAD]	Transcription;; RNA processing and modification;; Cell cycle control, cell division, chromosome partitioning	Molecular Function: DNA binding (GO:0003677);; Molecular Function: chromatin binding (GO:0003682);; Molecular Function: transcription factor activity, sequence-specific DNA binding (GO:0003700);; Biological Process: regulation of transcription, DNA-templated (GO:0006355);; Biological Process: regulation of flower development (GO:0009909);; Biological Process: stamen development (GO:0048443);;	K09422|5.96428e-149|tcc:TCM_005371|K09422 myb proto-oncogene protein, plant | (RefSeq) Myb domain protein 17 isoform 1	--	[K]	Transcription	Myb-like DNA-binding domain;; Myb-like DNA-binding domain	Transcription repressor MYB6 GN=MYB6 OS=Arabidopsis thaliana (Mouse-ear cress) PE=1 SV=1	K	Transcription	PREDICTED: myb-related protein 308-like [Ipomoea nil]
Acc07632	Acc07632	29.1653	2102	22.5645	1393	17.5182	1404	2.04192	153	1.90075	159	0.938614	77	3.16641	243	3.93901	292	2.81232	244	0	0	0	0	0.033852	5	[KAD]	Transcription;; RNA processing and modification;; Cell cycle control, cell division, chromosome partitioning	Molecular Function: DNA binding (GO:0003677);; Molecular Function: chromatin binding (GO:0003682);; Molecular Function: transcription factor activity, sequence-specific DNA binding (GO:0003700);; Biological Process: regulation of transcription, DNA-templated (GO:0006355);; Biological Process: regulation of flower development (GO:0009909);; Biological Process: stamen development (GO:0048443);;	K09422|2.39863e-142|tcc:TCM_005371|K09422 myb proto-oncogene protein, plant | (RefSeq) Myb domain protein 17 isoform 1	--	[K]	Transcription	Myb-like DNA-binding domain;; Myb-like DNA-binding domain	Transcription factor MYB39 GN=dl4925c OS=Arabidopsis thaliana (Mouse-ear cress) PE=2 SV=1	K	Transcription	transcription factor MYB41-like [Hevea brasiliensis]
Acc15993	Acc15993	6.8328	383	7.93704	400	3.22887	219	0.220038	13	0.097723	7	0	0	0.144053	9	0.48791	29	0	0	0.255657	13	0.333968	18	0.280593	14	[KAD]	Transcription;; RNA processing and modification;; Cell cycle control, cell division, chromosome partitioning	Molecular Function: binding (GO:0005488);; Biological Process: flower development (GO:0009908);; Biological Process: regulation of biological process (GO:0050789);;	K09422|1.52193e-131|tcc:TCM_005371|K09422 myb proto-oncogene protein, plant | (RefSeq) Myb domain protein 17 isoform 1	--	[K]	Transcription	Myb-like DNA-binding domain;; Myb-like DNA-binding domain	Transcription factor MYB39 GN=dl4925c OS=Arabidopsis thaliana (Mouse-ear cress) PE=2 SV=1	K	Transcription	transcription factor MYB41 [Herrania umbratica]
Acc01165	Acc01165	0.17785	9	0.097915	5	0.073406	5	0.546813	25	0.438381	23	1.15762	53	0.459466	21	1.37557	66	0.459664	23	0	0	0	0	0	0	[KAD]	Transcription;; RNA processing and modification;; Cell cycle control, cell division, chromosome partitioning	--	K09422|1.60842e-109|tcc:TCM_019116|K09422 myb proto-oncogene protein, plant | (RefSeq) Myb domain protein 20	--	[K]	Transcription	Myb-like DNA-binding domain;; Myb-like DNA-binding domain	Protein ODORANT1 GN=ODO1 OS=Petunia hybrida (Petunia) PE=2 SV=1	K	Transcription	PREDICTED: protein ODORANT1-like isoform X1 [Lupinus angustifolius]
Acc10498	Acc10498	1.47424	81	1.52942	76	1.03442	69	0.250413	14	0.404039	25	0.148601	9	0.524382	29	0.361856	21	0	0	0	0	0	0	0	0	[KAD]	Transcription;; RNA processing and modification;; Cell cycle control, cell division, chromosome partitioning	--	K09422|3.04682e-99|tcc:TCM_019116|K09422 myb proto-oncogene protein, plant | (RefSeq) Myb domain protein 20	--	[K]	Transcription	Myb-like DNA-binding domain;; Myb-like DNA-binding domain	Protein ODORANT1 GN=ODO1 OS=Petunia hybrida (Petunia) PE=2 SV=1	K	Transcription	Myb domain protein 20 [Theobroma cacao]
Acc05372	Acc05372	15.2537	852	19.2244	842	12.0533	695	13.1023	640	25.4944	1494	6.6958	334	0.657015	32	0.908608	48	1.33611	75	0	0	0	0	0	0	[KAD]	Transcription;; RNA processing and modification;; Cell cycle control, cell division, chromosome partitioning	--	K09422|1.06803e-94|tcc:TCM_019116|K09422 myb proto-oncogene protein, plant | (RefSeq) Myb domain protein 20	--	[K]	Transcription	Myb-like DNA-binding domain;; Myb-like DNA-binding domain	Protein ODORANT1 GN=ODO1 OS=Petunia hybrida (Petunia) PE=2 SV=1	K	Transcription	PREDICTED: protein ODORANT1-like [Nicotiana tabacum]
Acc07927	Acc07927	5.229	270	8.19566	380	5.79146	362	1.92055	98	5.04491	289	1.23473	64	5.69231	293	7.53678	404	4.57906	258	0	0	0	0	0	0	[KAD]	Transcription;; RNA processing and modification;; Cell cycle control, cell division, chromosome partitioning	--	K09422|1.10638e-99|tcc:TCM_019116|K09422 myb proto-oncogene protein, plant | (RefSeq) Myb domain protein 20	--	[K]	Transcription	Myb-like DNA-binding domain;; Myb-like DNA-binding domain	Protein ODORANT1 GN=ODO1 OS=Petunia hybrida (Petunia) PE=2 SV=1	K	Transcription	PREDICTED: protein ODORANT1-like [Ipomoea nil]
Acc28900	Acc28900	0.029875	3	0.099683	7	0.126023	11	0	0	0	0	0.013701	1	1.09162	74	0.948913	67	0.965288	72	0.016499	2	0.06543	5	0	0	[KAD]	Transcription;; RNA processing and modification;; Cell cycle control, cell division, chromosome partitioning	Molecular Function: DNA binding (GO:0003677);; Molecular Function: chromatin binding (GO:0003682);;	K09422|9.86103e-115|vvi:100259031|K09422 myb proto-oncogene protein, plant | (RefSeq) protein ODORANT1	--	[K]	Transcription	Myb-like DNA-binding domain;; Myb-like DNA-binding domain	Protein ODORANT1 GN=ODO1 OS=Petunia hybrida (Petunia) PE=2 SV=1	K	Transcription	PREDICTED: protein ODORANT1 [Vitis vinifera]
Acc12672	Acc12672	0	0	0	0	0	0	0	0	0	0	0	0	0.094531	5	0.272637	13	0	0	0	0	0	0	0	0	[KAD]	Transcription;; RNA processing and modification;; Cell cycle control, cell division, chromosome partitioning	Molecular Function: binding (GO:0005488);;	K09422|3.8893e-114|vvi:100259031|K09422 myb proto-oncogene protein, plant | (RefSeq) protein ODORANT1	--	[K]	Transcription	Myb-like DNA-binding domain;; Myb-like DNA-binding domain	Protein ODORANT1 GN=ODO1 OS=Petunia hybrida (Petunia) PE=2 SV=1	K	Transcription	PREDICTED: protein ODORANT1 [Vitis vinifera]
Acc15772	Acc15772	0.093128	5	0	0	0	0	0.214298	10	0.262284	13	0.380127	17	0.093924	5	0.391683	18	0	0	0	0	0	0	0	0	[KAD]	Transcription;; RNA processing and modification;; Cell cycle control, cell division, chromosome partitioning	Molecular Function: DNA binding (GO:0003677);; Molecular Function: chromatin binding (GO:0003682);;	K09422|2.66952e-127|vvi:100259031|K09422 myb proto-oncogene protein, plant | (RefSeq) protein ODORANT1	--	[K]	Transcription	Myb-like DNA-binding domain;; Myb-like DNA-binding domain	Protein ODORANT1 GN=ODO1 OS=Petunia hybrida (Petunia) PE=2 SV=1	K	Transcription	PREDICTED: protein ODORANT1 [Vitis vinifera]
Acc19921	Acc19921	0.139634	8	0.142518	7	0.061107	5	0.913561	50	0.672077	41	1.1411	63	1.26343	69	1.8714	107	0.287663	18	0	0	0	0	0	0	[KAD]	Transcription;; RNA processing and modification;; Cell cycle control, cell division, chromosome partitioning	Molecular Function: binding (GO:0005488);;	K09422|3.17255e-121|vvi:100259031|K09422 myb proto-oncogene protein, plant | (RefSeq) protein ODORANT1	--	[K]	Transcription	Myb-like DNA-binding domain;; Myb-like DNA-binding domain	Protein ODORANT1 GN=ODO1 OS=Petunia hybrida (Petunia) PE=2 SV=1	K	Transcription	PREDICTED: protein ODORANT1 [Vitis vinifera]
Acc03329	Acc03329	0	0	0.046161	3	0.051391	4	0.487938	24	0.425632	24	0.393683	20	0	0	0	0	0	0	0	0	0	0	0.075409	4	[KAD]	Transcription;; RNA processing and modification;; Cell cycle control, cell division, chromosome partitioning	--	K09422|2.72815e-94|pop:POPTR_0001s36220g|K09422 myb proto-oncogene protein, plant | (RefSeq) POPTRDRAFT_549635; hypothetical protein	--	[K]	Transcription	Myb-like DNA-binding domain;; Myb-like DNA-binding domain	Myb-related protein 315 OS=Antirrhinum majus (Garden snapdragon) PE=2 SV=1	K	Transcription	hypothetical protein POPTR_0001s36220g [Populus trichocarpa]
Acc05608	Acc05608	0	0	0	0	0	0	0	0	0	0	0	0	0	0	0	0	0	0	0	0	0	0	0	0	[KAD]	Transcription;; RNA processing and modification;; Cell cycle control, cell division, chromosome partitioning	Molecular Function: binding (GO:0005488);;	K09422|1.19455e-104|vvi:100262866|K09422 myb proto-oncogene protein, plant | (RefSeq) uncharacterized LOC100262866	--	[K]	Transcription	Myb-like DNA-binding domain;; Myb-like DNA-binding domain	Myb-related protein 315 OS=Antirrhinum majus (Garden snapdragon) PE=2 SV=1	K	Transcription	PREDICTED: myb-related protein 315-like [Daucus carota subsp. sativus]
Acc30570	Acc30570	0	0	0	0	0	0	0	0	0	0	0	0	0	0	0	0	0.211959	12	0	0	0	0	0	0	[KAD]	Transcription;; RNA processing and modification;; Cell cycle control, cell division, chromosome partitioning	Molecular Function: binding (GO:0005488);;	K09422|5.59336e-102|gmx:100783231|K09422 myb proto-oncogene protein, plant | (RefSeq) myb-related protein 315-like	--	[K]	Transcription	Myb-like DNA-binding domain;; Myb-like DNA-binding domain	Protein ODORANT1 GN=ODO1 OS=Petunia hybrida (Petunia) PE=2 SV=1	K	Transcription	PREDICTED: LOW QUALITY PROTEIN: myb-related protein 315-like [Theobroma cacao]
Acc01335	Acc01335	0	0	0.036054	2	0.022112	2	0	0	0	0	0.03401	3	0.194297	12	0.049197	4	0.0926	7	0	0	0	0	0	0	[KAD]	Transcription;; RNA processing and modification;; Cell cycle control, cell division, chromosome partitioning	--	K09422|4.02969e-124|vvi:100251104|K09422 myb proto-oncogene protein, plant | (RefSeq) transcription factor MYB39	--	[K]	Transcription	Myb-like DNA-binding domain;; Myb-like DNA-binding domain	Transcription factor MYB39 GN=dl4925c OS=Arabidopsis thaliana (Mouse-ear cress) PE=2 SV=1	K	Transcription	PREDICTED: transcription factor MYB39 [Vitis vinifera]
Acc02554	Acc02554	0	0	0	0	0.098849	8	1.80363	113	1.35987	100	0.86811	56	9.44218	585	9.49803	623	7.09383	487	0	0	0	0	0	0	[KAD]	Transcription;; RNA processing and modification;; Cell cycle control, cell division, chromosome partitioning	Molecular Function: binding (GO:0005488);;	K09422|2.84509e-139|vvi:100251104|K09422 myb proto-oncogene protein, plant | (RefSeq) transcription factor MYB39	--	[K]	Transcription	Myb-like DNA-binding domain;; Myb-like DNA-binding domain	Transcription factor MYB39 GN=dl4925c OS=Arabidopsis thaliana (Mouse-ear cress) PE=2 SV=1	K	Transcription	PREDICTED: transcription factor MYB39 [Vitis vinifera]
Acc20411	Acc20411	0.035459	3	0	0	0.082447	6	0	0	0	0	0	0	0.105228	6	0.068301	5	0.131021	9	0	0	0	0	0	0	[KAD]	Transcription;; RNA processing and modification;; Cell cycle control, cell division, chromosome partitioning	Molecular Function: binding (GO:0005488);;	K09422|2.08453e-128|tcc:TCM_025488|K09422 myb proto-oncogene protein, plant | (RefSeq) Myb domain protein 107	--	[K]	Transcription	Myb-like DNA-binding domain;; Myb-like DNA-binding domain	Transcription factor MYB39 GN=dl4925c OS=Arabidopsis thaliana (Mouse-ear cress) PE=2 SV=1	K	Transcription	PREDICTED: transcription factor MYB39 [Theobroma cacao]
Acc20421	Acc20421	0	0	0.148847	8	0.138567	10	0	0	0	0	0.069	5	0	0	0	0	0.031556	3	0	0	0	0	0	0	[KAD]	Transcription;; RNA processing and modification;; Cell cycle control, cell division, chromosome partitioning	Molecular Function: binding (GO:0005488);;	K09422|7.89763e-122|tcc:TCM_025488|K09422 myb proto-oncogene protein, plant | (RefSeq) Myb domain protein 107	--	[K]	Transcription	Myb-like DNA-binding domain;; Myb-like DNA-binding domain	Transcription factor MYB39 GN=dl4925c OS=Arabidopsis thaliana (Mouse-ear cress) PE=2 SV=1	K	Transcription	PREDICTED: transcription factor MYB39 [Theobroma cacao]
Acc05428	Acc05428	0.053438	4	0	0	0.176843	13	0.485748	28	0.970674	62	0.267253	16	0	0	0	0	0	0	0	0	0	0	0	0	[KAD]	Transcription;; RNA processing and modification;; Cell cycle control, cell division, chromosome partitioning	Molecular Function: binding (GO:0005488);; Biological Process: response to hormone (GO:0009725);; Biological Process: response to oxygen-containing compound (GO:1901700);;	K09422|5.35375e-131|pop:POPTR_0005s07590g|K09422 myb proto-oncogene protein, plant | (RefSeq) POPTRDRAFT_207391; hypothetical protein	--	[K]	Transcription	Myb-like DNA-binding domain;; Myb-like DNA-binding domain	Transcription factor MYB39 GN=dl4925c OS=Arabidopsis thaliana (Mouse-ear cress) PE=2 SV=1	K	Transcription	unnamed protein product [Coffea canephora]
Acc07989	Acc07989	0	0	0	0	0.774066	13	0.035572	2	0.064267	5	0	0	0	0	0.034527	3	0	0	0	0	0.058887	4	0.028313	2	[KAD]	Transcription;; RNA processing and modification;; Cell cycle control, cell division, chromosome partitioning	Biological Process: response to organic substance (GO:0010033);;	K09422|4.82313e-133|pop:POPTR_0005s07590g|K09422 myb proto-oncogene protein, plant | (RefSeq) POPTRDRAFT_207391; hypothetical protein	--	[K]	Transcription	Myb-like DNA-binding domain;; Myb-like DNA-binding domain	Transcription factor MYB39 GN=dl4925c OS=Arabidopsis thaliana (Mouse-ear cress) PE=2 SV=1	K	Transcription	unnamed protein product [Coffea canephora]
Acc16080	Acc16080	0.036747	3	0.108989	6	0.191509	13	0	0	0	0	0	0	0	0	0	0	0	0	0	0	0	0	0	0	[KAD]	Transcription;; RNA processing and modification;; Cell cycle control, cell division, chromosome partitioning	--	K09422|1.90842e-93|vvi:100243804|K09422 myb proto-oncogene protein, plant | (RefSeq) transcription factor MYB39	--	[K]	Transcription	Myb-like DNA-binding domain;; Myb-like DNA-binding domain	Transcription factor MYB39 GN=dl4925c OS=Arabidopsis thaliana (Mouse-ear cress) PE=2 SV=1	K	Transcription	unnamed protein product, partial [Vitis vinifera]
Acc28165	Acc28165	0	0	0	0	0.080608	5	0	0	0	0	0	0	0	0	0	0	0.036765	3	0	0	0	0	0	0	[KAD]	Transcription;; RNA processing and modification;; Cell cycle control, cell division, chromosome partitioning	--	K09422|4.27804e-94|tcc:TCM_016552|K09422 myb proto-oncogene protein, plant | (RefSeq) Myb domain protein 39, putative	--	[K]	Transcription	Myb-like DNA-binding domain;; Myb-like DNA-binding domain	Transcription factor MYB39 GN=dl4925c OS=Arabidopsis thaliana (Mouse-ear cress) PE=2 SV=1	K	Transcription	PREDICTED: transcription factor MYB39-like isoform X1 [Populus euphratica]
Acc14071	Acc14071	0.396275	18	0.724417	30	1.29543	71	4.83929	215	2.82288	141	7.59624	341	2.57778	116	2.90312	136	0.377701	19	3.02048	123	4.30728	177	2.91183	117	[KAD]	Transcription;; RNA processing and modification;; Cell cycle control, cell division, chromosome partitioning	Molecular Function: DNA binding (GO:0003677);; Molecular Function: chromatin binding (GO:0003682);;	K09422|2.85643e-100|vvi:100233136|K09422 myb proto-oncogene protein, plant | (RefSeq) MYBC2-L1; R2R3 Myb transcription factor C2 repressor motif protein	--	[K]	Transcription	Myb-like DNA-binding domain;; Myb-like DNA-binding domain	Transcription repressor MYB4 GN=MYB4 OS=Arabidopsis thaliana (Mouse-ear cress) PE=1 SV=1	K	Transcription	transcription factor R2R3-MYB2 [Camellia sinensis]
Acc31204	Acc31204	6.77362	275	8.15778	269	5.52451	259	35.1906	1351	34.5701	1515	63.9334	2424	16.907	684	18.7813	777	14.0661	615	2.23074	83	4.1299	152	2.86109	85	[KAD]	Transcription;; RNA processing and modification;; Cell cycle control, cell division, chromosome partitioning	Molecular Function: DNA binding (GO:0003677);; Molecular Function: chromatin binding (GO:0003682);;	K09422|6.13173e-112|vvi:100233136|K09422 myb proto-oncogene protein, plant | (RefSeq) MYBC2-L1; R2R3 Myb transcription factor C2 repressor motif protein	--	[K]	Transcription	Myb-like DNA-binding domain;; Myb-like DNA-binding domain	Transcription repressor MYB4 GN=MYB4 OS=Arabidopsis thaliana (Mouse-ear cress) PE=1 SV=1	K	Transcription	unnamed protein product, partial [Vitis vinifera]
Acc02217	Acc02217	16.9596	691	20.345	744	11.7741	580	21.3324	857	20.5739	930	29.7662	1211	10.6284	433	10.8002	458	13.7765	614	0.429237	16	1.92867	72	2.03793	75	[KAD]	Transcription;; RNA processing and modification;; Cell cycle control, cell division, chromosome partitioning	Molecular Function: DNA binding (GO:0003677);; Molecular Function: chromatin binding (GO:0003682);;	K09422|1.05788e-105|tcc:TCM_019261|K09422 myb proto-oncogene protein, plant | (RefSeq) Myb domain protein 6	--	[K]	Transcription	Myb-like DNA-binding domain;; Myb-like DNA-binding domain	Transcription repressor MYB6 GN=MYB6 OS=Arabidopsis thaliana (Mouse-ear cress) PE=1 SV=1	K	Transcription	transcription factor MYB4, partial [Vaccinium corymbosum]
Acc05172	Acc05172	18.1382	1120	18.571	1029	13.7507	1032	49.0419	2997	64.8992	4451	43.252	2676	11.847	725	9.15954	590	19.1646	1300	26.6336	1488	34.6632	1965	20.3758	1126	[KAD]	Transcription;; RNA processing and modification;; Cell cycle control, cell division, chromosome partitioning	Molecular Function: binding (GO:0005488);;	K09422|3.45677e-104|sly:101255895|K09422 myb proto-oncogene protein, plant | (RefSeq) myb-related protein 330	--	[K]	Transcription	Myb-like DNA-binding domain;; Myb-like DNA-binding domain	Myb-related protein 330 OS=Antirrhinum majus (Garden snapdragon) PE=2 SV=1	K	Transcription	MYB1 [Actinidia chinensis]
Acc24122	Acc24122	5.5846	435	7.20449	464	6.82987	599	8.85759	641	7.72357	670	8.91584	629	5.1256	408	4.16182	326	8.09127	703	1.08966	75	1.30905	88	0.995604	62	[KAD]	Transcription;; RNA processing and modification;; Cell cycle control, cell division, chromosome partitioning	Molecular Function: binding (GO:0005488);;	K09422|2.87409e-102|pmum:103319301|K09422 myb proto-oncogene protein, plant | (RefSeq) transcription repressor MYB6	--	[K]	Transcription	Myb-like DNA-binding domain;; Myb-like DNA-binding domain	Myb-related protein 330 OS=Antirrhinum majus (Garden snapdragon) PE=2 SV=1	K	Transcription	MYB1 [Actinidia chinensis]
Acc07135	Acc07135	5.12449	215	6.75059	255	4.35347	221	11.7738	487	10.6803	498	8.47883	355	14.5748	608	6.01013	262	30.9059	1414	0	0	0	0	0	0	[KAD]	Transcription;; RNA processing and modification;; Cell cycle control, cell division, chromosome partitioning	Molecular Function: DNA binding (GO:0003677);; Molecular Function: chromatin binding (GO:0003682);; Biological Process: response to organic substance (GO:0010033);; Biological Process: response to oxygen-containing compound (GO:1901700);;	K09422|3.51114e-129|tcc:TCM_006638|K09422 myb proto-oncogene protein, plant | (RefSeq) MYB domain class transcription factor	--	[K]	Transcription	Myb-like DNA-binding domain;; Myb-like DNA-binding domain	Myb-related protein 308 OS=Antirrhinum majus (Garden snapdragon) PE=2 SV=1	K	Transcription	myb domain protein 4a [Camellia sinensis]
Acc10801	Acc10801	4.17322	220	4.72372	224	3.45861	221	7.49019	389	3.43769	201	4.58394	241	24.8401	1302	15.9372	871	37.0602	2130	5.00133	239	1.13533	55	2.3677	111	[KAD]	Transcription;; RNA processing and modification;; Cell cycle control, cell division, chromosome partitioning	Molecular Function: DNA binding (GO:0003677);; Molecular Function: chromatin binding (GO:0003682);; Biological Process: response to salicylic acid (GO:0009751);; Biological Process: response to jasmonic acid (GO:0009753);; Biological Process: response to UV-B (GO:0010224);;	K09422|4.85586e-133|tcc:TCM_006638|K09422 myb proto-oncogene protein, plant | (RefSeq) MYB domain class transcription factor	--	[K]	Transcription	Myb-like DNA-binding domain;; Myb-like DNA-binding domain	Myb-related protein 308 OS=Antirrhinum majus (Garden snapdragon) PE=2 SV=1	K	Transcription	myb domain protein 4a [Camellia sinensis]
Acc07258	Acc07258	1.51708	73	1.49343	64	0.210714	13	32.7256	1539	28.668	1518	17.081	813	59.2825	2812	59.7871	2955	72.5653	3775	3.75621	162	2.48913	109	2.67267	114	[KAD]	Transcription;; RNA processing and modification;; Cell cycle control, cell division, chromosome partitioning	Molecular Function: DNA binding (GO:0003677);; Molecular Function: chromatin binding (GO:0003682);;	K09422|1.66977e-115|vvi:100233133|K09422 myb proto-oncogene protein, plant | (RefSeq) MYB4A; flavonoid-related R2R3 MYB 4a repressor transcription factor	--	[K]	Transcription	Myb-like DNA-binding domain;; Myb-like DNA-binding domain	Myb-related protein 308 OS=Antirrhinum majus (Garden snapdragon) PE=2 SV=1	K	Transcription	myb domain protein 4a [Camellia sinensis]
Acc16307	Acc16307	2.31309	121	2.56674	121	2.15623	136	19.8237	1020	11.1421	645	18.5649	966	16.3228	847	16.6147	898	15.2763	870	0	0	0	0	0	0	[KAD]	Transcription;; RNA processing and modification;; Cell cycle control, cell division, chromosome partitioning	Molecular Function: DNA binding (GO:0003677);; Molecular Function: chromatin binding (GO:0003682);;	K09422|6.95159e-110|vvi:100233133|K09422 myb proto-oncogene protein, plant | (RefSeq) MYB4A; flavonoid-related R2R3 MYB 4a repressor transcription factor	--	[K]	Transcription	Myb-like DNA-binding domain;; Myb-like DNA-binding domain	Myb-related protein 308 OS=Antirrhinum majus (Garden snapdragon) PE=2 SV=1	K	Transcription	myb domain protein 4a [Camellia sinensis]
Acc18265	Acc18265	5.55878	379	4.4721	275	3.09039	256	3.80371	259	5.40288	408	4.94831	348	4.28448	293	3.79609	270	15.2041	1127	0.096434	8	0.418441	27	0.340912	23	[KAD]	Transcription;; RNA processing and modification;; Cell cycle control, cell division, chromosome partitioning	Molecular Function: binding (GO:0005488);;	K09422|1.36314e-138|pper:PRUPE_ppa007562mg|K09422 myb proto-oncogene protein, plant | (RefSeq) hypothetical protein	--	[K]	Transcription	Myb-like DNA-binding domain;; Myb-like DNA-binding domain	Myb-related protein 306 OS=Antirrhinum majus (Garden snapdragon) PE=2 SV=1	K	Transcription	myb-related protein 306-like [Hevea brasiliensis]
Acc29865	Acc29865	3.14408	179	4.05319	210	1.70313	111	5.20469	281	4.53406	269	7.29543	418	1.23371	67	0.90444	51	1.25315	74	0.390084	27	0.740011	44	2.31034	113	[KAD]	Transcription;; RNA processing and modification;; Cell cycle control, cell division, chromosome partitioning	Molecular Function: binding (GO:0005488);;	K09422|1.83989e-134|pper:PRUPE_ppa007562mg|K09422 myb proto-oncogene protein, plant | (RefSeq) hypothetical protein	--	[K]	Transcription	Myb-like DNA-binding domain;; Myb-like DNA-binding domain	Myb-related protein 306 OS=Antirrhinum majus (Garden snapdragon) PE=2 SV=1	K	Transcription	myb-related protein 306 [Sesamum indicum]
Acc21937	Acc21937	0	0	0	0	0	0	0.408537	20	0.216208	12	0.40422	20	0.295857	15	0.169939	9	0	0	0.096983	5	0.041759	2	0.115115	5	[KAD]	Transcription;; RNA processing and modification;; Cell cycle control, cell division, chromosome partitioning	Molecular Function: binding (GO:0005488);;	K09422|2.79698e-120|pvu:PHAVU_009G187700g|K09422 myb proto-oncogene protein, plant | (RefSeq) hypothetical protein	--	[K]	Transcription	Myb-like DNA-binding domain;; Myb-like DNA-binding domain	Myb-related protein 306 OS=Antirrhinum majus (Garden snapdragon) PE=2 SV=1	K	Transcription	MYB-related transcription factor [Salvia miltiorrhiza]
Acc05745	Acc05745	2.50811	126	5.07951	229	3.02066	183	1.56376	78	1.04412	59	2.78322	140	2.19406	110	2.21562	116	1.5376	85	0	0	0	0	0	0	[KAD]	Transcription;; RNA processing and modification;; Cell cycle control, cell division, chromosome partitioning	Molecular Function: binding (GO:0005488);; Biological Process: response to stress (GO:0006950);; Biological Process: response to abiotic stimulus (GO:0009628);; Biological Process: response to hormone (GO:0009725);; Biological Process: cellular process (GO:0009987);; Biological Process: response to inorganic substance (GO:0010035);; Biological Process: response to lipid (GO:0033993);; Biological …	K09422|4.46268e-125|vvi:100257755|K09422 myb proto-oncogene protein, plant | (RefSeq) myb-related protein 306	--	[K]	Transcription	Myb-like DNA-binding domain;; Myb-like DNA-binding domain	Myb-related protein 306 OS=Antirrhinum majus (Garden snapdragon) PE=2 SV=1	K	Transcription	PREDICTED: myb-related protein 306 [Vitis vinifera]
Acc30717	Acc30717	4.07759	266	3.84776	219	4.75647	362	1.14345	77	0.817688	68	0.79201	60	11.9974	768	11.1794	721	14.4645	993	0.025816	3	0	0	0.01312	2	[KAD]	Transcription;; RNA processing and modification;; Cell cycle control, cell division, chromosome partitioning	Molecular Function: binding (GO:0005488);; Biological Process: response to stress (GO:0006950);; Biological Process: response to abiotic stimulus (GO:0009628);; Biological Process: response to hormone (GO:0009725);; Biological Process: cellular process (GO:0009987);; Biological Process: response to inorganic substance (GO:0010035);; Biological Process: response to lipid (GO:0033993);; Biological …	K09422|2.92866e-140|vvi:100257755|K09422 myb proto-oncogene protein, plant | (RefSeq) myb-related protein 306	--	[K]	Transcription	Myb-like DNA-binding domain;; Myb-like DNA-binding domain	Myb-related protein 306 OS=Antirrhinum majus (Garden snapdragon) PE=2 SV=1	K	Transcription	PREDICTED: myb-related protein 306 [Vitis vinifera]
Acc13277	Acc13277	0	0	0.040641	3	0	0	4.65419	256	2.9718	184	4.59597	255	2.91395	162	3.4806	201	0.208941	13	0	0	0	0	0	0	[KAD]	Transcription;; RNA processing and modification;; Cell cycle control, cell division, chromosome partitioning	Molecular Function: binding (GO:0005488);; Biological Process: response to abiotic stimulus (GO:0009628);; Biological Process: response to hormone (GO:0009725);; Biological Process: response to oxygen-containing compound (GO:1901700);;	K09422|2.95736e-125|pop:POPTR_0013s06390g|K09422 myb proto-oncogene protein, plant | (RefSeq) POPTRDRAFT_663179; hypothetical protein	--	[K]	Transcription	Myb-like DNA-binding domain;; Myb-like DNA-binding domain	Myb-related protein 306 OS=Antirrhinum majus (Garden snapdragon) PE=2 SV=1	K	Transcription	Myb_DNA-binding domain-containing protein [Cephalotus follicularis]
Acc23052	Acc23052	0.603277	35	0.395268	19	0.366139	26	10.1326	565	8.6916	540	14.531	812	7.43686	406	5.55486	320	9.98669	623	0.223732	16	0.650588	35	0.07205	5	[KAD]	Transcription;; RNA processing and modification;; Cell cycle control, cell division, chromosome partitioning	Molecular Function: binding (GO:0005488);; Biological Process: response to abiotic stimulus (GO:0009628);; Biological Process: response to hormone (GO:0009725);; Biological Process: response to oxygen-containing compound (GO:1901700);;	K09422|4.21874e-125|pop:POPTR_0013s06390g|K09422 myb proto-oncogene protein, plant | (RefSeq) POPTRDRAFT_663179; hypothetical protein	--	[K]	Transcription	Myb-like DNA-binding domain;; Myb-like DNA-binding domain	Myb-related protein 306 OS=Antirrhinum majus (Garden snapdragon) PE=2 SV=1	K	Transcription	Myb_DNA-binding domain-containing protein [Cephalotus follicularis]
Acc14903	Acc14903	0	0	0	0	0	0	0.095923	6	0.032783	3	0	0	0	0	0.068452	4	0	0	0	0	0	0	0	0	[KAD]	Transcription;; RNA processing and modification;; Cell cycle control, cell division, chromosome partitioning	Molecular Function: chromatin binding (GO:0003682);; Molecular Function: transcription factor activity, sequence-specific DNA binding (GO:0003700);; Biological Process: regulation of transcription, DNA-templated (GO:0006355);; Biological Process: trichome morphogenesis (GO:0010090);; Molecular Function: sequence-specific DNA binding (GO:0043565);; Biological Process: anther wall tapetum developme…	K09422|0|vvi:100265285|K09422 myb proto-oncogene protein, plant | (RefSeq) transcription factor MYB80	--	[K]	Transcription	Myb-like DNA-binding domain;; Myb-like DNA-binding domain	Transcription factor MYB39 GN=dl4925c OS=Arabidopsis thaliana (Mouse-ear cress) PE=2 SV=1	K	Transcription	transcription repressor MYB4 [Vitis vinifera]
Acc26004	Acc26004	0.163406	11	0.229891	14	0.205058	17	0.347551	23	0.038474	3	0.117114	8	0.188735	13	0.305658	21	0.152083	11	0	0	0.054488	4	0.035035	3	[KAD]	Transcription;; RNA processing and modification;; Cell cycle control, cell division, chromosome partitioning	Molecular Function: chromatin binding (GO:0003682);; Molecular Function: transcription factor activity, sequence-specific DNA binding (GO:0003700);; Biological Process: regulation of transcription, DNA-templated (GO:0006355);; Biological Process: trichome morphogenesis (GO:0010090);; Molecular Function: sequence-specific DNA binding (GO:0043565);; Biological Process: anther wall tapetum developme…	K09422|0|vvi:100265285|K09422 myb proto-oncogene protein, plant | (RefSeq) transcription factor MYB80	--	[K]	Transcription	Myb-like DNA-binding domain;; Myb-like DNA-binding domain	Transcription factor MYB39 GN=dl4925c OS=Arabidopsis thaliana (Mouse-ear cress) PE=2 SV=1	K	Transcription	transcription repressor MYB4 [Vitis vinifera]
Acc30672	Acc30672	0.457462	23	0.396335	18	0.403103	25	0	0	0	0	0.082628	5	0	0	0.077137	4	0	0	0	0	0	0	0	0	[KAD]	Transcription;; RNA processing and modification;; Cell cycle control, cell division, chromosome partitioning	--	K09422|2.25447e-109|vvi:100249216|K09422 myb proto-oncogene protein, plant | (RefSeq) transcription factor MYB35	--	[K]	Transcription	Myb-like DNA-binding domain;; Myb-like DNA-binding domain	Protein ODORANT1 GN=ODO1 OS=Petunia hybrida (Petunia) PE=2 SV=1	K	Transcription	unnamed protein product, partial [Vitis vinifera]
Acc22599	Acc22599	0.040802	2	0.093343	5	0.20599	13	0.127318	7	0.245172	14	0.083945	5	0	0	0.031253	2	0	0	0	0	0	0	0	0	[KAD]	Transcription;; RNA processing and modification;; Cell cycle control, cell division, chromosome partitioning	--	K09422|4.60812e-79|tcc:TCM_037245|K09422 myb proto-oncogene protein, plant | (RefSeq) Myb domain protein 84, putative	--	[K]	Transcription	Myb-like DNA-binding domain;; Myb-like DNA-binding domain	Transcription factor RAX2 GN=T1J8.7 OS=Arabidopsis thaliana (Mouse-ear cress) PE=1 SV=1	K	Transcription	PREDICTED: transcription repressor MYB6-like [Nelumbo nucifera]
Acc30127	Acc30127	1.81896	104	2.64573	143	1.95487	142	0	0	0	0	0	0	0.922134	55	1.32951	82	0.515996	34	0	0	0	0	0	0	[KAD]	Transcription;; RNA processing and modification;; Cell cycle control, cell division, chromosome partitioning	--	K09422|1.61834e-88|cit:102608555|K09422 myb proto-oncogene protein, plant | (RefSeq) transcription factor RAX2	--	[K]	Transcription	Myb-like DNA-binding domain;; Myb-like DNA-binding domain	Transcription factor RAX3 GN=T16K5.40 OS=Arabidopsis thaliana (Mouse-ear cress) PE=2 SV=1	K	Transcription	transcription factor RAX2-like [Manihot esculenta]
Acc32185	Acc32185	7.49159	432	9.76568	506	10.4871	732	0.348659	22	0.177956	13	0.569912	34	0.106143	7	0	0	0	0	0	0	0	0	0	0	[KAD]	Transcription;; RNA processing and modification;; Cell cycle control, cell division, chromosome partitioning	--	K09422|3.57726e-87|cit:102608555|K09422 myb proto-oncogene protein, plant | (RefSeq) transcription factor RAX2	--	[K]	Transcription	Myb-like DNA-binding domain;; Myb-like DNA-binding domain	Transcription factor RAX2 GN=T1J8.7 OS=Arabidopsis thaliana (Mouse-ear cress) PE=1 SV=1	K	Transcription	transcription factor RAX2-like [Manihot esculenta]
Acc08521	Acc08521	4.6699	228	4.58627	201	5.5509	328	0.042137	3	0.107417	6	0.363795	18	0.202128	10	0.119977	7	0.641571	35	0	0	0	0	0	0	[KAD]	Transcription;; RNA processing and modification;; Cell cycle control, cell division, chromosome partitioning	--	K09422|9.21532e-101|pop:POPTR_0006s12530g|K09422 myb proto-oncogene protein, plant | (RefSeq) hypothetical protein	--	[K]	Transcription	Myb-like DNA-binding domain;; Myb-like DNA-binding domain	Transcription factor RAX2 GN=T1J8.7 OS=Arabidopsis thaliana (Mouse-ear cress) PE=1 SV=1	K	Transcription	transcription factor RAX2 [Jatropha curcas]
Acc03177	Acc03177	14.1552	717	11.9501	547	14.1706	862	5.24314	261	3.34338	189	4.87566	245	3.31069	167	3.14667	168	3.9094	215	0.090042	5	0	0	0	0	[KAD]	Transcription;; RNA processing and modification;; Cell cycle control, cell division, chromosome partitioning	--	K09422|9.07408e-98|pop:POPTR_0004s22490g|K09422 myb proto-oncogene protein, plant | (RefSeq) hypothetical protein	--	[K]	Transcription	Myb-like DNA-binding domain;; Myb-like DNA-binding domain	Transcription factor RAX2 GN=T1J8.7 OS=Arabidopsis thaliana (Mouse-ear cress) PE=1 SV=1	K	Transcription	hypothetical protein POPTR_0004s22490g, partial [Populus trichocarpa]
Acc20443	Acc20443	12.5786	682	12.5953	604	16.8265	1086	3.22717	174	4.5749	268	3.27138	183	0.996851	63	1.25282	82	1.73783	105	0	0	0	0	0	0	[KAD]	Transcription;; RNA processing and modification;; Cell cycle control, cell division, chromosome partitioning	--	K09422|8.34747e-94|tcc:TCM_042012|K09422 myb proto-oncogene protein, plant | (RefSeq) Myb domain protein 36, putative	--	[K]	Transcription	Myb-like DNA-binding domain;; Myb-like DNA-binding domain	Transcription factor RAX2 GN=T1J8.7 OS=Arabidopsis thaliana (Mouse-ear cress) PE=1 SV=1	K	Transcription	transcription factor RAX2 isoform X1 [Sesamum indicum]
Acc00751	Acc00751	0.038357	3	0.126846	7	0.063326	5	0	0	0	0	0	0	0.035924	2	0.036941	3	0.245412	15	0	0	0	0	0	0	[KAD]	Transcription;; RNA processing and modification;; Cell cycle control, cell division, chromosome partitioning	Molecular Function: binding (GO:0005488);;	K09422|2.79756e-126|tcc:TCM_038898|K09422 myb proto-oncogene protein, plant | (RefSeq) Myb domain protein 36	--	[K]	Transcription	Myb-like DNA-binding domain;; Myb-like DNA-binding domain	Transcription factor RAX3 GN=T16K5.40 OS=Arabidopsis thaliana (Mouse-ear cress) PE=2 SV=1	K	Transcription	PREDICTED: transcription factor MYB36 [Theobroma cacao]
Acc10112	Acc10112	0.171844	9	0.34494	17	0.161336	11	0.237354	13	1.29216	75	0.797993	42	1.38541	72	0.539198	30	1.75887	100	0	0	0	0	0.087537	5	[KAD]	Transcription;; RNA processing and modification;; Cell cycle control, cell division, chromosome partitioning	--	K09422|1.34102e-127|tcc:TCM_038898|K09422 myb proto-oncogene protein, plant | (RefSeq) Myb domain protein 36	--	[K]	Transcription	Myb-like DNA-binding domain;; Myb-like DNA-binding domain	Transcription factor RAX3 GN=T16K5.40 OS=Arabidopsis thaliana (Mouse-ear cress) PE=2 SV=1	K	Transcription	PREDICTED: transcription factor RAX3 [Ricinus communis]
Acc20145	Acc20145	0	0	0	0	0	0	0	0	0	0	0	0	0	0	0	0	0	0	0	0	0.042833	3	0.043915	3	[KAD]	Transcription;; RNA processing and modification;; Cell cycle control, cell division, chromosome partitioning	Molecular Function: binding (GO:0005488);;	K09422|2.62641e-135|tcc:TCM_038898|K09422 myb proto-oncogene protein, plant | (RefSeq) Myb domain protein 36	--	[K]	Transcription	Myb-like DNA-binding domain;; Myb-like DNA-binding domain	Transcription factor RAX3 GN=T16K5.40 OS=Arabidopsis thaliana (Mouse-ear cress) PE=2 SV=1	K	Transcription	transcription factor MYB36 [Herrania umbratica]
Acc04813	Acc04813	2.53981	159	0.963063	55	0.914281	70	8.35683	519	4.42641	310	6.16493	388	0.032463	3	0.029856	3	0	0	0	0	0	0	0	0	[KAD]	Transcription;; RNA processing and modification;; Cell cycle control, cell division, chromosome partitioning	Molecular Function: binding (GO:0005488);;	K09422|1.55118e-133|pop:POPTR_0002s11440g|K09422 myb proto-oncogene protein, plant | (RefSeq) POPTRDRAFT_408761; hypothetical protein	--	[K]	Transcription	Myb-like DNA-binding domain;; Myb-like DNA-binding domain	Transcription factor RAX3 GN=T16K5.40 OS=Arabidopsis thaliana (Mouse-ear cress) PE=2 SV=1	K	Transcription	transcription factor RAX3-like [Manihot esculenta]
Acc23847	Acc23847	0.822274	48	0.462886	25	0.902682	65	6.99145	392	2.98912	191	9.15276	516	0.029379	2	0	0	0.153404	11	0	0	0	0	0	0	[KAD]	Transcription;; RNA processing and modification;; Cell cycle control, cell division, chromosome partitioning	Molecular Function: binding (GO:0005488);;	K09422|4.19922e-130|pop:POPTR_0002s11440g|K09422 myb proto-oncogene protein, plant | (RefSeq) POPTRDRAFT_408761; hypothetical protein	--	[K]	Transcription	Myb-like DNA-binding domain;; Myb-like DNA-binding domain	Transcription factor RAX3 GN=T16K5.40 OS=Arabidopsis thaliana (Mouse-ear cress) PE=2 SV=1	K	Transcription	transcription factor RAX3-like [Manihot esculenta]
Acc00506	Acc00506	0.578544	29	0.75173	34	0.648354	39	0	0	0.240916	14	0.370038	19	0	0	0	0	0	0	0	0	0	0	0	0	[KAD]	Transcription;; RNA processing and modification;; Cell cycle control, cell division, chromosome partitioning	--	K09422|1.25112e-89|tcc:TCM_000861|K09422 myb proto-oncogene protein, plant | (RefSeq) Myb domain protein 84, putative	--	[K]	Transcription	Myb-like DNA-binding domain;; Myb-like DNA-binding domain	Transcription factor RAX3 GN=T16K5.40 OS=Arabidopsis thaliana (Mouse-ear cress) PE=2 SV=1	K	Transcription	PREDICTED: transcription factor RAX3 [Vitis vinifera]
Acc05954	Acc05954	2.17141	105	1.65417	72	2.78965	163	0.417687	20	0.147997	8	0.251827	13	0.084685	5	0	0	0	0	0	0	0	0	0	0	[KAD]	Transcription;; RNA processing and modification;; Cell cycle control, cell division, chromosome partitioning	--	K09422|5.74806e-105|pop:POPTR_0007s14630g|K09422 myb proto-oncogene protein, plant | (RefSeq) POPTRDRAFT_563328; hypothetical protein	--	[K]	Transcription	Myb-like DNA-binding domain;; Myb-like DNA-binding domain	Transcription factor RAX3 GN=T16K5.40 OS=Arabidopsis thaliana (Mouse-ear cress) PE=2 SV=1	K	Transcription	PREDICTED: transcription factor RAX3 [Vitis vinifera]
Acc30931	Acc30931	1.91677	99	2.16908	101	2.94537	185	1.62967	84	0.511911	30	1.9083	99	0	0	0	0	0	0	0	0	0	0	0	0	[KAD]	Transcription;; RNA processing and modification;; Cell cycle control, cell division, chromosome partitioning	--	K09422|5.00039e-105|tcc:TCM_000861|K09422 myb proto-oncogene protein, plant | (RefSeq) Myb domain protein 84, putative	--	[K]	Transcription	Myb-like DNA-binding domain;; Myb-like DNA-binding domain	Transcription factor RAX3 GN=T16K5.40 OS=Arabidopsis thaliana (Mouse-ear cress) PE=2 SV=1	K	Transcription	PREDICTED: transcription factor RAX3 [Vitis vinifera]
Acc03471	Acc03471	0.143707	8	0.149805	7	0.374139	23	0	0	0	0	0	0	0	0	0	0	0	0	0	0	0	0	0	0	[KAD]	Transcription;; RNA processing and modification;; Cell cycle control, cell division, chromosome partitioning	--	K09422|1.76828e-76|pmum:103333225|K09422 myb proto-oncogene protein, plant | (RefSeq) transcription factor LAF1-like	--	[K]	Transcription	Myb-like DNA-binding domain;; Myb-like DNA-binding domain	Transcription factor LAF1 GN=M7J2.70 OS=Arabidopsis thaliana (Mouse-ear cress) PE=1 SV=2	K	Transcription	PREDICTED: transcription factor LAF1-like [Ziziphus jujuba]
Acc28050	Acc28050	0	0	0	0	0.099751	6	0	0	0	0	0	0	0	0	0.144233	8	0	0	0	0	0	0	0	0	[KAD]	Transcription;; RNA processing and modification;; Cell cycle control, cell division, chromosome partitioning	--	K09422|1.95755e-77|sot:102597000|K09422 myb proto-oncogene protein, plant | (RefSeq) transcription factor LAF1-like	--	[K]	Transcription	Myb-like DNA-binding domain;; Myb-like DNA-binding domain	Transcription factor LAF1 GN=M7J2.70 OS=Arabidopsis thaliana (Mouse-ear cress) PE=1 SV=2	K	Transcription	PREDICTED: transcription factor LAF1-like [Solanum tuberosum]
Acc02688	Acc02688	0	0	0	0	0	0	0	0	0	0	0	0	0	0	0.02666	2	0.072916	4	0	0	0	0	0	0	[KAD]	Transcription;; RNA processing and modification;; Cell cycle control, cell division, chromosome partitioning	--	K09422|1.15101e-86|tcc:TCM_015157|K09422 myb proto-oncogene protein, plant | (RefSeq) Myb domain protein 18, putative	--	[K]	Transcription	Myb-like DNA-binding domain;; Myb-like DNA-binding domain	Transcription factor LAF1 GN=M7J2.70 OS=Arabidopsis thaliana (Mouse-ear cress) PE=1 SV=2	K	Transcription	PREDICTED: transcription factor LAF1 [Theobroma cacao]
Acc15649	Acc15649	0	0	0.071154	4	0	0	0.046359	3	0	0	0	0	0.337736	20	0.314477	19	0	0	0	0	0	0	0	0	[KAD]	Transcription;; RNA processing and modification;; Cell cycle control, cell division, chromosome partitioning	Molecular Function: binding (GO:0005488);; Biological Process: regulation of transcription, DNA-templated (GO:0006355);; Biological Process: positive regulation of cellular biosynthetic process (GO:0031328);;	K09422|5.33837e-147|vvi:100244939|K09422 myb proto-oncogene protein, plant | (RefSeq) transcription factor MYB86	--	[K]	Transcription	Myb-like DNA-binding domain;; Myb-like DNA-binding domain	Transcription factor MYB86 GN=F21E10.4 OS=Arabidopsis thaliana (Mouse-ear cress) PE=2 SV=1	K	Transcription	PREDICTED: transcription factor MYB86 [Vitis vinifera]
Acc20042	Acc20042	0	0	0	0	0	0	0	0	0	0	0	0	3.81197	226	4.68239	289	0.155398	11	0	0	0	0	0	0	[KAD]	Transcription;; RNA processing and modification;; Cell cycle control, cell division, chromosome partitioning	Molecular Function: binding (GO:0005488);; Biological Process: regulation of transcription, DNA-templated (GO:0006355);; Biological Process: positive regulation of cellular biosynthetic process (GO:0031328);;	K09422|1.47948e-152|vvi:100244939|K09422 myb proto-oncogene protein, plant | (RefSeq) transcription factor MYB86	--	[K]	Transcription	Myb-like DNA-binding domain;; Myb-like DNA-binding domain	Transcription factor MYB86 GN=F21E10.4 OS=Arabidopsis thaliana (Mouse-ear cress) PE=2 SV=1	K	Transcription	PREDICTED: transcription factor MYB86 [Vitis vinifera]
Acc16409	Acc16409	0	0	0	0	0	0	0	0	0	0	0	0	1.23212	68	2.4348	140	0.098328	6	0	0	0	0	0	0	[KAD]	Transcription;; RNA processing and modification;; Cell cycle control, cell division, chromosome partitioning	Molecular Function: DNA binding (GO:0003677);; Molecular Function: chromatin binding (GO:0003682);; Molecular Function: transcription factor activity, sequence-specific DNA binding (GO:0003700);; Biological Process: positive regulation of transcription, DNA-templated (GO:0045893);; Biological Process: positive regulation of syringal lignin biosynthetic process (GO:1901430);; Biological Process: r…	K09422|3.59079e-140|vvi:100244939|K09422 myb proto-oncogene protein, plant | (RefSeq) transcription factor MYB86	--	[K]	Transcription	Myb-like DNA-binding domain;; Myb-like DNA-binding domain;; Cofilin/tropomyosin-type actin-binding protein	Transcription factor MYB86 GN=F21E10.4 OS=Arabidopsis thaliana (Mouse-ear cress) PE=2 SV=1	K	Transcription	PREDICTED: transcription factor MYB86 [Vitis vinifera]
Acc28821	Acc28821	0	0	0.041507	3	0	0	0	0	0.067124	5	0	0	1.60343	87	2.03779	115	0.219312	14	0	0	0	0	0	0	[KAD]	Transcription;; RNA processing and modification;; Cell cycle control, cell division, chromosome partitioning	Molecular Function: binding (GO:0005488);; Biological Process: regulation of transcription, DNA-templated (GO:0006355);; Biological Process: positive regulation of cellular biosynthetic process (GO:0031328);;	K09422|2.11623e-142|vvi:100244939|K09422 myb proto-oncogene protein, plant | (RefSeq) transcription factor MYB86	--	[K]	Transcription	Myb-like DNA-binding domain;; Myb-like DNA-binding domain	Transcription factor MYB86 GN=F21E10.4 OS=Arabidopsis thaliana (Mouse-ear cress) PE=2 SV=1	K	Transcription	PREDICTED: transcription factor MYB86 [Vitis vinifera]
Acc15328	Acc15328	0	0	0	0	0.022239	3	0.027277	3	0	0	0	0	0	0	0	0	0	0	0	0	0	0	0	0	[KAD]	Transcription;; RNA processing and modification;; Cell cycle control, cell division, chromosome partitioning	--	--	--	[K]	Transcription	Myb-like DNA-binding domain;; Myb-like DNA-binding domain	Transcription factor MYB86 GN=F21E10.4 OS=Arabidopsis thaliana (Mouse-ear cress) PE=2 SV=1	K	Transcription	PREDICTED: myb-related protein 330 [Ricinus communis]
Acc12776	Acc12776	0	0	0	0	0	0	0	0	0	0	0	0	0.438497	26	0.978207	59	0	0	0.038525	3	0	0	0	0	[KAD]	Transcription;; RNA processing and modification;; Cell cycle control, cell division, chromosome partitioning	--	K09422|1.1347e-93|tcc:TCM_029065|K09422 myb proto-oncogene protein, plant | (RefSeq) MYB7	--	[K]	Transcription	Myb-like DNA-binding domain;; Myb-like DNA-binding domain	Transcription factor MYB86 GN=F21E10.4 OS=Arabidopsis thaliana (Mouse-ear cress) PE=2 SV=1	K	Transcription	MYB7 [Theobroma cacao]
Acc22309	Acc22309	0	0	0	0	0	0	0	0	0	0	0	0	0.104101	7	0.225195	14	0	0	0	0	0.075565	4	0.07852	5	[KAD]	Transcription;; RNA processing and modification;; Cell cycle control, cell division, chromosome partitioning	--	K09422|9.20879e-96|vvi:100246422|K09422 myb proto-oncogene protein, plant | (RefSeq) myb-related protein 305	--	[K]	Transcription	Myb-like DNA-binding domain;; Myb-like DNA-binding domain	Transcription factor MYB86 GN=F21E10.4 OS=Arabidopsis thaliana (Mouse-ear cress) PE=2 SV=1	K	Transcription	PREDICTED: myb-related protein 305 [Vitis vinifera]
Acc10693	Acc10693	2.01258	155	2.0999	146	1.29218	121	5.60836	425	2.51777	216	1.93032	149	1.66176	128	1.30265	105	1.48319	126	0.028922	3	0	0	0.073347	6	[KAD]	Transcription;; RNA processing and modification;; Cell cycle control, cell division, chromosome partitioning	Molecular Function: binding (GO:0005488);;	K09422|3.56434e-169|vvi:100240910|K09422 myb proto-oncogene protein, plant | (RefSeq) transcription factor MYB86	--	[K]	Transcription	Myb-like DNA-binding domain;; Myb-like DNA-binding domain	Transcription factor MYB86 GN=F21E10.4 OS=Arabidopsis thaliana (Mouse-ear cress) PE=2 SV=1	K	Transcription	PREDICTED: transcription factor MYB86 [Vitis vinifera]
Acc18803	Acc18803	0.028297	3	0	0	0.023359	3	0.441593	32	0.240738	20	0.817681	59	2.68063	192	2.58435	193	4.52241	355	41.0069	2660	23.8283	1559	26.1974	1672	[KAD]	Transcription;; RNA processing and modification;; Cell cycle control, cell division, chromosome partitioning	--	K09422|5.09015e-157|vvi:100240910|K09422 myb proto-oncogene protein, plant | (RefSeq) transcription factor MYB86	--	[K]	Transcription	Myb-like DNA-binding domain;; Myb-like DNA-binding domain	Transcription factor MYB86 GN=F21E10.4 OS=Arabidopsis thaliana (Mouse-ear cress) PE=2 SV=1	K	Transcription	PREDICTED: transcription factor MYB86 [Vitis vinifera]
Acc10925	Acc10925	1.55906	120	2.77195	191	1.70381	158	2.81372	213	2.54815	217	2.20769	169	1.9972	152	2.26345	180	0.374607	32	1.55128	108	1.3022	91	0.744645	51	[KAD]	Transcription;; RNA processing and modification;; Cell cycle control, cell division, chromosome partitioning	--	K09422|8.29455e-150|vvi:100240910|K09422 myb proto-oncogene protein, plant | (RefSeq) transcription factor MYB86	--	[K]	Transcription	Myb-like DNA-binding domain;; Myb-like DNA-binding domain	Transcription factor MYB86 GN=F21E10.4 OS=Arabidopsis thaliana (Mouse-ear cress) PE=2 SV=1	K	Transcription	hypothetical protein VITISV_020114 [Vitis vinifera]
Acc24307	Acc24307	1.75376	118	2.24089	136	0.548099	45	0.879905	59	0.322179	25	0.575888	38	0.17744	12	0.187032	14	0.054626	5	0.099254	7	0	0	0	0	[KAD]	Transcription;; RNA processing and modification;; Cell cycle control, cell division, chromosome partitioning	--	K09422|2.47947e-142|pop:POPTR_0005s00340g|K09422 myb proto-oncogene protein, plant | (RefSeq) myb family transcription factor family protein	--	[K]	Transcription	Myb-like DNA-binding domain;; Myb-like DNA-binding domain	Transcription factor MYB86 GN=F21E10.4 OS=Arabidopsis thaliana (Mouse-ear cress) PE=2 SV=1	K	Transcription	transcription factor MYB61-like [Hevea brasiliensis]
Acc22023	Acc22023	0	0	0	0	0.033587	3	0	0	0	0	0	0	0.36746	19	0.586353	31	0.073705	5	0	0	0	0	0	0	[KAD]	Transcription;; RNA processing and modification;; Cell cycle control, cell division, chromosome partitioning	--	K09422|2.31331e-91|vvi:100241618|K09422 myb proto-oncogene protein, plant | (RefSeq) protein ODORANT1	--	[K]	Transcription	Myb-like DNA-binding domain;; Myb-like DNA-binding domain	Transcription factor MYB86 GN=F21E10.4 OS=Arabidopsis thaliana (Mouse-ear cress) PE=2 SV=1	K	Transcription	transcription factor MYB86 [Sesamum indicum]
Acc18102	Acc18102	0.084502	6	0.294886	16	0	0	0.097503	6	0.110597	8	0.015684	1	0.32425	20	0.765838	48	0.396638	26	0.186669	11	0.074027	5	0.141548	8	[KAD]	Transcription;; RNA processing and modification;; Cell cycle control, cell division, chromosome partitioning	--	K09422|1.09194e-130|tcc:TCM_012174|K09422 myb proto-oncogene protein, plant | (RefSeq) Myb domain protein 86	--	[K]	Transcription	Myb-like DNA-binding domain;; Myb-like DNA-binding domain	Transcription factor MYB86 GN=F21E10.4 OS=Arabidopsis thaliana (Mouse-ear cress) PE=2 SV=1	K	Transcription	transcription factor MYB86-like [Herrania umbratica]
Acc29660	Acc29660	0.63236	45	0.981149	54	0.465335	39	0.560941	34	0.385571	32	0.797099	53	4.17374	280	2.8141	184	2.29842	165	0.756638	48	0.015812	3	0.231523	16	[KAD]	Transcription;; RNA processing and modification;; Cell cycle control, cell division, chromosome partitioning	--	K09422|2.02695e-116|pop:POPTR_0015s09430g|K09422 myb proto-oncogene protein, plant | (RefSeq) POPTRDRAFT_575224; hypothetical protein	--	[K]	Transcription	Myb-like DNA-binding domain;; Myb-like DNA-binding domain	Transcription factor MYB86 GN=F21E10.4 OS=Arabidopsis thaliana (Mouse-ear cress) PE=2 SV=1	K	Transcription	transcription repressor MYB6-like [Manihot esculenta]
Acc07763	Acc07763	0.128698	9	0.035965	3	0.027316	3	0.38906	25	0.332491	24	0.225356	15	0	0	0.150212	10	0.08501	6	0	0	0	0	0	0	[KAD]	Transcription;; RNA processing and modification;; Cell cycle control, cell division, chromosome partitioning	Molecular Function: binding (GO:0005488);;	K09422|1.80832e-98|pop:POPTR_0001s27430g|K09422 myb proto-oncogene protein, plant | (RefSeq) POPTRDRAFT_549323; hypothetical protein	--	[K]	Transcription	Myb-like DNA-binding domain;; Myb-like DNA-binding domain	Transcription factor MYB46 GN=MYB46 OS=Arabidopsis thaliana (Mouse-ear cress) PE=2 SV=1	K	Transcription	hypothetical protein POPTR_0001s27430g [Populus trichocarpa]
Acc16221	Acc16221	0.111159	6	0.08468	5	0.203632	14	0.37477	20	0.286781	17	0.372773	20	0.159804	9	0.088969	5	0.139197	9	0	0	0	0	0	0	[KAD]	Transcription;; RNA processing and modification;; Cell cycle control, cell division, chromosome partitioning	--	K09422|1.00018e-95|pop:POPTR_0001s27430g|K09422 myb proto-oncogene protein, plant | (RefSeq) POPTRDRAFT_549323; hypothetical protein	--	[K]	Transcription	Myb-like DNA-binding domain;; Myb-like DNA-binding domain	Transcription factor MYB46 GN=MYB46 OS=Arabidopsis thaliana (Mouse-ear cress) PE=2 SV=1	K	Transcription	PREDICTED: transcription factor MYB46-like [Populus euphratica]
Acc09308	Acc09308	0	0	0	0	0	0	0.045389	3	0	0	0.078086	5	0	0	0.032584	2	0	0	0	0	0	0	0	0	[KAD]	Transcription;; RNA processing and modification;; Cell cycle control, cell division, chromosome partitioning	--	K09422|1.63474e-79|pop:POPTR_0001s27430g|K09422 myb proto-oncogene protein, plant | (RefSeq) POPTRDRAFT_549323; hypothetical protein	--	[K]	Transcription	Myb-like DNA-binding domain;; Myb-like DNA-binding domain	Transcription factor MYB46 GN=MYB46 OS=Arabidopsis thaliana (Mouse-ear cress) PE=2 SV=1	K	Transcription	PREDICTED: transcription factor MYB46-like [Juglans regia]
Acc17083	Acc17083	0.031255	2	0.035838	3	0	0	0.09635	6	0.124026	9	0.095828	7	0.097001	7	0.10702	7	0.029381	3	0	0	0	0	0	0	[KAD]	Transcription;; RNA processing and modification;; Cell cycle control, cell division, chromosome partitioning	--	K09422|3.87376e-106|pop:POPTR_0009s06630g|K09422 myb proto-oncogene protein, plant | (RefSeq) POPTRDRAFT_804434; hypothetical protein	--	[K]	Transcription	Myb-like DNA-binding domain;; Myb-like DNA-binding domain	Transcription factor MYB46 GN=MYB46 OS=Arabidopsis thaliana (Mouse-ear cress) PE=2 SV=1	K	Transcription	PREDICTED: transcription factor MYB46-like [Populus euphratica]
Acc15107	Acc15107	0	0	0	0	0	0	0	0	0	0	0.000555	1	0	0	0	0	0	0	0	0	0	0	0	0	[KAD]	Transcription;; RNA processing and modification;; Cell cycle control, cell division, chromosome partitioning	Biological Process: plant-type secondary cell wall biogenesis (GO:0009834);; Biological Process: cellular macromolecule biosynthetic process (GO:0034645);; Biological Process: primary metabolic process (GO:0044238);; Biological Process: regulation of cellular process (GO:0050794);;	K09422|1.94985e-91|vvi:100243210|K09422 myb proto-oncogene protein, plant | (RefSeq) transcription factor MYB46	--	[K]	Transcription	Myb-like DNA-binding domain;; Myb-like DNA-binding domain	Transcription factor MYB46 GN=MYB46 OS=Arabidopsis thaliana (Mouse-ear cress) PE=2 SV=1	K	Transcription	PREDICTED: transcription factor MYB46 [Eucalyptus grandis]
Acc26160	Acc26160	0	0	0.082676	5	0.092042	7	0.003436	1	0.007344	1	0	0	0.064149	4	0	0	0	0	0.041052	3	0.0814	5	0.133274	7	[KAD]	Transcription;; RNA processing and modification;; Cell cycle control, cell division, chromosome partitioning	Biological Process: plant-type secondary cell wall biogenesis (GO:0009834);; Biological Process: cellular macromolecule biosynthetic process (GO:0034645);; Biological Process: primary metabolic process (GO:0044238);; Biological Process: regulation of cellular process (GO:0050794);;	K09422|1.61874e-99|pvu:PHAVU_011G059800g|K09422 myb proto-oncogene protein, plant | (RefSeq) hypothetical protein	--	[K]	Transcription	Myb-like DNA-binding domain;; Myb-like DNA-binding domain	Transcription factor MYB46 GN=MYB46 OS=Arabidopsis thaliana (Mouse-ear cress) PE=2 SV=1	K	Transcription	PREDICTED: transcription factor MYB46 [Ricinus communis]
Acc30394	Acc30394	0.042631	3	0	0	0	0	0.043163	3	0.038339	3	0	0	0.042779	3	0	0	0	0	0	0	0	0	0	0	[KAD]	Transcription;; RNA processing and modification;; Cell cycle control, cell division, chromosome partitioning	Biological Process: plant-type secondary cell wall biogenesis (GO:0009834);; Biological Process: cellular macromolecule biosynthetic process (GO:0034645);; Biological Process: primary metabolic process (GO:0044238);; Biological Process: regulation of cellular process (GO:0050794);;	K09422|2.62542e-85|vvi:100243210|K09422 myb proto-oncogene protein, plant | (RefSeq) transcription factor MYB46	--	[K]	Transcription	Myb-like DNA-binding domain;; Myb-like DNA-binding domain	Transcription factor MYB46 GN=MYB46 OS=Arabidopsis thaliana (Mouse-ear cress) PE=2 SV=1	K	Transcription	PREDICTED: transcription factor MYB46 [Vitis vinifera]
Acc32451	Acc32451	0.037505	3	0	0	0	0	0.037847	3	0	0	0	0	0	0	0.336735	19	0	0	0	0	0	0	0	0	[KAD]	Transcription;; RNA processing and modification;; Cell cycle control, cell division, chromosome partitioning	Biological Process: plant-type secondary cell wall biogenesis (GO:0009834);; Biological Process: cellular macromolecule biosynthetic process (GO:0034645);; Biological Process: primary metabolic process (GO:0044238);; Biological Process: regulation of cellular process (GO:0050794);;	K09422|1.73608e-93|vvi:100243210|K09422 myb proto-oncogene protein, plant | (RefSeq) transcription factor MYB46	--	[K]	Transcription	Myb-like DNA-binding domain;; Myb-like DNA-binding domain	Transcription factor MYB46 GN=MYB46 OS=Arabidopsis thaliana (Mouse-ear cress) PE=2 SV=1	K	Transcription	PREDICTED: transcription factor MYB46 [Vitis vinifera]
Acc00493	Acc00493	0	0	0	0	0	0	0	0	0	0	0	0	13.909	579	24.3673	1057	0.039054	2	84.1198	3181	52.2167	1992	10.2791	383	[KAD]	Transcription;; RNA processing and modification;; Cell cycle control, cell division, chromosome partitioning	--	K09422|3.34589e-67|vvi:100243253|K09422 myb proto-oncogene protein, plant | (RefSeq) MYBA6; R2R3 MYB transcription factor	--	[K]	Transcription	Myb-like DNA-binding domain;; Myb-like DNA-binding domain	Transcription factor MYB113 GN=MYB113 OS=Arabidopsis thaliana (Mouse-ear cress) PE=1 SV=1	K	Transcription	MYB75 [Actinidia chinensis]
Acc10232	Acc10232	0.121294	5	0	0	0	0	0	0	0.073193	3	0.019101	1	0.118361	5	0.17046	7	0.118803	5	0	0	0	0	0.014788	1	[KAD]	Transcription;; RNA processing and modification;; Cell cycle control, cell division, chromosome partitioning	--	K09422|2.83684e-77|vvi:100243253|K09422 myb proto-oncogene protein, plant | (RefSeq) MYBA6; R2R3 MYB transcription factor	--	[K]	Transcription	Myb-like DNA-binding domain;; Myb-like DNA-binding domain	Transcription factor MYB113 GN=MYB113 OS=Arabidopsis thaliana (Mouse-ear cress) PE=1 SV=1	K	Transcription	MYB110 [Actinidia chinensis]
Acc10227	Acc10227	6.20246	293	5.90412	251	4.75153	272	0.043344	3	0.387698	21	0.340095	17	0	0	0	0	0	0	0	0	0	0	0	0	[KAD]	Transcription;; RNA processing and modification;; Cell cycle control, cell division, chromosome partitioning	--	K09422|5.3834e-79|vvi:100243253|K09422 myb proto-oncogene protein, plant | (RefSeq) MYBA6; R2R3 MYB transcription factor	--	[K]	Transcription	Myb-like DNA-binding domain;; Myb-like DNA-binding domain	Transcription factor MYB113 GN=MYB113 OS=Arabidopsis thaliana (Mouse-ear cress) PE=1 SV=1	K	Transcription	MYB110 [Actinidia chinensis]
Acc00653	Acc00653	1.16198	58	1.45298	62	0.438707	26	0.267768	13	0.159514	9	0.437605	22	1.56124	73	1.55102	74	0.884635	45	0.09039	5	0.044957	3	0	0	[KAD]	Transcription;; RNA processing and modification;; Cell cycle control, cell division, chromosome partitioning	Molecular Function: binding (GO:0005488);;	K09422|1.37436e-80|pop:POPTR_0018s12780g|K09422 myb proto-oncogene protein, plant | (RefSeq) POPTRDRAFT_578919; hypothetical protein	--	[K]	Transcription	Myb-like DNA-binding domain;; Myb-like DNA-binding domain	Transcription factor MYB82 GN=MYB82 OS=Arabidopsis thaliana (Mouse-ear cress) PE=1 SV=1	K	Transcription	transcription factor MYB82-like isoform X1 [Manihot esculenta]
Acc09977	Acc09977	0.538502	24	1.27306	49	0.555322	29	1.47779	60	1.84668	88	1.75121	74	2.99467	125	3.95192	166	5.31508	237	0.448199	18	0.255918	10	0.235799	9	[KAD]	Transcription;; RNA processing and modification;; Cell cycle control, cell division, chromosome partitioning	Molecular Function: binding (GO:0005488);;	K09422|3.58901e-79|vvi:100244125|K09422 myb proto-oncogene protein, plant | (RefSeq) transcription factor MYB82	--	[K]	Transcription	Myb-like DNA-binding domain;; Myb-like DNA-binding domain	Transcription factor MYB82 GN=MYB82 OS=Arabidopsis thaliana (Mouse-ear cress) PE=1 SV=1	K	Transcription	transcription factor MYB82-like [Hevea brasiliensis]
Acc22003	Acc22003	7.74551	295	14.4807	491	8.05072	376	2.11811	81	1.4905	64	0.355235	14	5.59931	216	13.5669	533	1.087	46	0	0	0	0	0	0	[KAD]	Transcription;; RNA processing and modification;; Cell cycle control, cell division, chromosome partitioning	Biological Process: trichome differentiation (GO:0010026);;	K09422|5.70645e-81|vvi:100244963|K09422 myb proto-oncogene protein, plant | (RefSeq) transcription factor WER	--	[K]	Transcription	Myb-like DNA-binding domain;; Myb-like DNA-binding domain	Transcription factor WER GN=T9L3.50 OS=Arabidopsis thaliana (Mouse-ear cress) PE=1 SV=1	K	Transcription	PREDICTED: transcription factor WER [Vitis vinifera]
Acc26749	Acc26749	6.62398	288	6.4988	290	4.41084	262	14.5689	733	20.566	1178	13.8211	684	0.664136	32	1.66663	97	0.205243	22	0	0	0	0	0.02827	3	[KAD]	Transcription;; RNA processing and modification;; Cell cycle control, cell division, chromosome partitioning	Biological Process: trichome differentiation (GO:0010026);;	K09422|2.31484e-79|vvi:100244963|K09422 myb proto-oncogene protein, plant | (RefSeq) transcription factor WER	--	[K]	Transcription	Myb-like DNA-binding domain;; Myb-like DNA-binding domain	Transcription factor WER GN=T9L3.50 OS=Arabidopsis thaliana (Mouse-ear cress) PE=1 SV=1	K	Transcription	PREDICTED: transcription factor WER [Vitis vinifera]
Acc15065	Acc15065	9.86435	530	12.6926	613	6.17154	402	7.28138	387	7.01047	419	13.7818	740	9.41456	504	9.61542	537	11.6131	682	2.29635	112	3.57214	176	3.69275	177	[KAD]	Transcription;; RNA processing and modification;; Cell cycle control, cell division, chromosome partitioning	--	K09422|7.48512e-97|tcc:TCM_024180|K09422 myb proto-oncogene protein, plant | (RefSeq) Myb domain protein 5 isoform 1	--	[K]	Transcription	Myb-like DNA-binding domain;; Myb-like DNA-binding domain	Transcription repressor MYB5 GN=MYB5 OS=Arabidopsis thaliana (Mouse-ear cress) PE=1 SV=1	K	Transcription	MYB transcription factor [Paeonia suffruticosa]
Acc26115	Acc26115	0	0	0	0	0	0	0	0	0	0	0	0	0	0	0	0	0	0	0	0	0	0	0	0	[KAD]	Transcription;; RNA processing and modification;; Cell cycle control, cell division, chromosome partitioning	--	K09422|6.80908e-99|tcc:TCM_024180|K09422 myb proto-oncogene protein, plant | (RefSeq) Myb domain protein 5 isoform 1	--	[K]	Transcription	Myb-like DNA-binding domain;; Myb-like DNA-binding domain	Transcription repressor MYB5 GN=MYB5 OS=Arabidopsis thaliana (Mouse-ear cress) PE=1 SV=1	K	Transcription	MYB transcription factor [Paeonia suffruticosa]
Acc32533	Acc32533	1.27229	78	2.24231	123	1.62625	120	0.890143	54	0.694956	47	2.24961	137	3.2906	199	2.39678	151	2.74965	183	1.20651	67	1.12368	63	1.7732	96	[KAD]	Transcription;; RNA processing and modification;; Cell cycle control, cell division, chromosome partitioning	--	K09422|1.86518e-107|tcc:TCM_024180|K09422 myb proto-oncogene protein, plant | (RefSeq) Myb domain protein 5 isoform 1	--	[K]	Transcription	Myb-like DNA-binding domain;; Myb-like DNA-binding domain	Transcription repressor MYB5 GN=MYB5 OS=Arabidopsis thaliana (Mouse-ear cress) PE=1 SV=1	K	Transcription	transcription factor MYB10, partial [Vaccinium corymbosum]
Acc08348	Acc08348	2.87803	121	7.03647	264	7.24778	367	16.1736	667	20.8952	970	19.3283	807	17.6805	736	22.9817	996	5.2432	240	0	0	0	0	0.054554	3	[KAD]	Transcription;; RNA processing and modification;; Cell cycle control, cell division, chromosome partitioning	Molecular Function: binding (GO:0005488);;	K09422|3.35499e-103|tcc:TCM_005112|K09422 myb proto-oncogene protein, plant | (RefSeq) Myb domain protein 7, putative	--	[K]	Transcription	Myb-like DNA-binding domain;; Myb-like DNA-binding domain	Transcription factor MYB3 GN=MYB3 OS=Arabidopsis thaliana (Mouse-ear cress) PE=1 SV=1	K	Transcription	RAB [Camellia sinensis]
Acc19761	Acc19761	0.856366	56	2.70825	159	1.82792	145	42.7343	2746	35.2932	2553	46.5139	3025	19.0269	1234	29.5057	1993	4.04409	288	0	0	0	0	0	0	[KAD]	Transcription;; RNA processing and modification;; Cell cycle control, cell division, chromosome partitioning	Molecular Function: binding (GO:0005488);;	K09422|2.2718e-104|tcc:TCM_005112|K09422 myb proto-oncogene protein, plant | (RefSeq) Myb domain protein 7, putative	--	[K]	Transcription	Myb-like DNA-binding domain;; Myb-like DNA-binding domain	Myb-related protein 308 OS=Antirrhinum majus (Garden snapdragon) PE=2 SV=1	K	Transcription	RAB [Camellia sinensis]
Acc12805	Acc12805	1.68192	74	1.32557	53	0.601814	30	7.95189	329	12.6702	595	6.68306	291	9.56144	405	9.4462	471	4.35366	203	3.57199	132	4.03189	158	3.96416	157	[KAD]	Transcription;; RNA processing and modification;; Cell cycle control, cell division, chromosome partitioning	Molecular Function: DNA binding (GO:0003677);; Molecular Function: chromatin binding (GO:0003682);;	K09422|4.5119e-74|tcc:TCM_029126|K09422 myb proto-oncogene protein, plant | (RefSeq) Myb domain protein 23	--	[K]	Transcription	Myb-like DNA-binding domain;; Myb-like DNA-binding domain	Transcription factor WER GN=T9L3.50 OS=Arabidopsis thaliana (Mouse-ear cress) PE=1 SV=1	K	Transcription	Myb_DNA-binding domain-containing protein [Cephalotus follicularis]
Acc22334	Acc22334	3.389	272	3.84939	292	3.3367	336	0.417944	43	0.703501	61	0.330402	37	0.557769	17	0.469241	43	0.150854	19	0	0	0.06003	7	0	0	[KAD]	Transcription;; RNA processing and modification;; Cell cycle control, cell division, chromosome partitioning	Molecular Function: DNA binding (GO:0003677);; Molecular Function: chromatin binding (GO:0003682);;	K09422|3.56133e-84|tcc:TCM_029126|K09422 myb proto-oncogene protein, plant | (RefSeq) Myb domain protein 23	--	[K]	Transcription	Myb-like DNA-binding domain;; Myb-like DNA-binding domain	Transcription factor WER GN=T9L3.50 OS=Arabidopsis thaliana (Mouse-ear cress) PE=1 SV=1	K	Transcription	Myb_DNA-binding domain-containing protein [Cephalotus follicularis]
Acc15823	Acc15823	4.48351	213	7.12055	305	4.80557	277	8.10017	380	12.181	645	7.29404	347	6.04375	287	9.53378	471	0.351448	19	1.27615	56	0.240616	11	0.094398	5	[KAD]	Transcription;; RNA processing and modification;; Cell cycle control, cell division, chromosome partitioning	Molecular Function: DNA binding (GO:0003677);; Molecular Function: chromatin binding (GO:0003682);;	K09422|7.49164e-83|tcc:TCM_015933|K09422 myb proto-oncogene protein, plant | (RefSeq) Myb domain protein 5	--	[K]	Transcription	Myb-like DNA-binding domain;; Myb-like DNA-binding domain	Anthocyanin regulatory C1 protein GN=C1 OS=Zea mays (Maize) PE=2 SV=1	S	Function unknown	Myb_DNA-binding domain-containing protein [Cephalotus follicularis]
Acc19875	Acc19875	5.87167	243	7.7576	287	7.89687	395	14.9912	620	20.2952	945	8.9281	370	3.758	158	3.25987	144	1.4926	68	0.108494	5	0	0	0	0	[KAD]	Transcription;; RNA processing and modification;; Cell cycle control, cell division, chromosome partitioning	Molecular Function: binding (GO:0005488);;	K09422|5.4413e-84|tcc:TCM_015933|K09422 myb proto-oncogene protein, plant | (RefSeq) Myb domain protein 5	--	[K]	Transcription	Myb-like DNA-binding domain;; Myb-like DNA-binding domain	Transcription factor WER GN=T9L3.50 OS=Arabidopsis thaliana (Mouse-ear cress) PE=1 SV=1	S	Function unknown	Myb_DNA-binding domain-containing protein [Cephalotus follicularis]
Acc31558	Acc31558	0	0	0.163796	12	0	0	0.151721	13	0.614287	45	0.235074	15	2.68473	163	4.09017	270	5.71198	390	0	0	0	0	0	0	[KAD]	Transcription;; RNA processing and modification;; Cell cycle control, cell division, chromosome partitioning	--	K09422|2.17074e-93|tcc:TCM_004777|K09422 myb proto-oncogene protein, plant | (RefSeq) MYB-like DNA-binding domain protein	--	[K]	Transcription	Myb-like DNA-binding domain;; Myb-like DNA-binding domain	Transcription factor MYB12 GN=T30B22.24 OS=Arabidopsis thaliana (Mouse-ear cress) PE=2 SV=1	K	Transcription	PREDICTED: transcription factor MYB12 [Theobroma cacao]
Acc15284	Acc15284	0.121375	11	0.591822	35	0.090536	13	6.83874	507	4.00398	372	7.77211	561	0	0	0.060614	7	0.133718	12	0.298832	18	0	0	0	0	[KAD]	Transcription;; RNA processing and modification;; Cell cycle control, cell division, chromosome partitioning	--	K09422|1.1332e-90|tcc:TCM_004777|K09422 myb proto-oncogene protein, plant | (RefSeq) MYB-like DNA-binding domain protein	--	[K]	Transcription	Myb-like DNA-binding domain;; Myb-like DNA-binding domain	Transcription factor MYB12 GN=T30B22.24 OS=Arabidopsis thaliana (Mouse-ear cress) PE=2 SV=1	K	Transcription	PREDICTED: transcription factor MYB12-like [Juglans regia]
Acc25477	Acc25477	0	0	0	0	0	0	0	0	0	0	0	0	0.033373	3	0.192714	13	0	0	0	0	0	0	0	0	[KAD]	Transcription;; RNA processing and modification;; Cell cycle control, cell division, chromosome partitioning	--	K09422|1.21953e-92|tcc:TCM_004777|K09422 myb proto-oncogene protein, plant | (RefSeq) MYB-like DNA-binding domain protein	--	[K]	Transcription	Myb-like DNA-binding domain;; Myb-like DNA-binding domain	Transcription factor MYB12 GN=T30B22.24 OS=Arabidopsis thaliana (Mouse-ear cress) PE=2 SV=1	K	Transcription	PREDICTED: transcription factor MYB12 [Theobroma cacao]
Acc12966	Acc12966	0	0	0.162304	8	0	0	0	0	0	0	0	0	0.341547	17	0.727874	37	0	0	0	0	0	0	0	0	[KAD]	Transcription;; RNA processing and modification;; Cell cycle control, cell division, chromosome partitioning	--	K09422|1.5446e-92|vvi:100264512|K09422 myb proto-oncogene protein, plant | (RefSeq) MybPA2	--	[K]	Transcription	Myb-like DNA-binding domain;; Myb-like DNA-binding domain	Transcription factor TT2 GN=MOK9.18 OS=Arabidopsis thaliana (Mouse-ear cress) PE=1 SV=1	K	Transcription	anthocyanin regulatory C1 protein [Davidia involucrata]
Acc22332	Acc22332	0.632173	28	0.470283	19	0.360483	20	1.60393	70	0.040848	2	0.464858	21	5.58875	243	6.67934	303	0.901593	43	0	0	0	0	0	0	[KAD]	Transcription;; RNA processing and modification;; Cell cycle control, cell division, chromosome partitioning	--	K09422|1.45371e-94|pmum:103327641|K09422 myb proto-oncogene protein, plant | (RefSeq) transcription factor TT2-like	--	[K]	Transcription	Myb-like DNA-binding domain;; Myb-like DNA-binding domain	Anthocyanin regulatory C1 protein GN=C1 OS=Zea mays (Maize) PE=2 SV=1	K	Transcription	hypothetical protein VITISV_034452 [Vitis vinifera]
Acc26998	Acc26998	0.053487	4	0.710693	37	0.585492	41	13.8059	774	7.51327	474	14.1879	805	1.60612	91	2.05134	121	0.289195	18	0.095783	5	0.136971	8	0	0	[KAD]	Transcription;; RNA processing and modification;; Cell cycle control, cell division, chromosome partitioning	--	K09422|1.61212e-103|tcc:TCM_029121|K09422 myb proto-oncogene protein, plant | (RefSeq) Duplicated homeodomain-like superfamily protein, putative	--	[K]	Transcription	Myb-like DNA-binding domain;; Myb-like DNA-binding domain	Transcription repressor MYB4 GN=MYB4 OS=Arabidopsis thaliana (Mouse-ear cress) PE=1 SV=1	K	Transcription	hypothetical protein VITISV_034452 [Vitis vinifera]
Acc12804	Acc12804	0	0	0.210628	9	0	0	1.4759	62	0.950544	46	1.60613	69	0.505619	23	0.762423	35	0.269647	14	0	0	0	0	0	0	[KAD]	Transcription;; RNA processing and modification;; Cell cycle control, cell division, chromosome partitioning	--	K09422|2.0533e-100|tcc:TCM_029121|K09422 myb proto-oncogene protein, plant | (RefSeq) Duplicated homeodomain-like superfamily protein, putative	--	[K]	Transcription	Myb-like DNA-binding domain;; Myb-like DNA-binding domain	Transcription factor TT2 GN=MOK9.18 OS=Arabidopsis thaliana (Mouse-ear cress) PE=1 SV=1	K	Transcription	PREDICTED: transcription factor TT2 [Theobroma cacao]
Acc00920	Acc00920	1.86904	86	2.19865	95	3.55	196	32.0952	1502	26.5533	1456	32.1803	1543	9.29202	457	10.0999	553	6.87948	352	0	0	0.103714	4	0	0	[KAD]	Transcription;; RNA processing and modification;; Cell cycle control, cell division, chromosome partitioning	--	K09422|1.93127e-91|gmx:100781908|K09422 myb proto-oncogene protein, plant | (RefSeq) transcription factor MYB23-like	--	[K]	Transcription	Myb-like DNA-binding domain;; Myb-like DNA-binding domain	Anthocyanin regulatory C1 protein GN=C1 OS=Zea mays (Maize) PE=2 SV=1	K	Transcription	transcription factor MYB17, partial [Vaccinium corymbosum]
Acc09819	Acc09819	0.991808	54	1.59404	78	1.3818	91	1.17009	63	0.951712	58	1.93696	106	2.50381	136	3.32868	188	6.08182	361	0.041254	3	0	0	0.041933	3	[KAD]	Transcription;; RNA processing and modification;; Cell cycle control, cell division, chromosome partitioning	--	K09422|2.88274e-95|gmx:100781908|K09422 myb proto-oncogene protein, plant | (RefSeq) transcription factor MYB23-like	--	[K]	Transcription	Myb-like DNA-binding domain;; Myb-like DNA-binding domain	Anthocyanin regulatory C1 protein GN=C1 OS=Zea mays (Maize) PE=2 SV=1	K	Transcription	Myb_DNA-binding domain-containing protein [Cephalotus follicularis]
Acc16026	Acc16026	0.965895	48	1.06572	49	1.6297	105	0.639146	32	1.09038	60	1.43782	72	0	0	0.088692	6	0.248916	15	0	0	0	0	0	0	[KAD]	Transcription;; RNA processing and modification;; Cell cycle control, cell division, chromosome partitioning	Biological Process: cellular biosynthetic process (GO:0044249);; Biological Process: organic substance biosynthetic process (GO:1901576);;	K09422|1.87893e-90|vvi:100264614|K09422 myb proto-oncogene protein, plant | (RefSeq) myb-related protein 308	--	[K]	Transcription	Myb-like DNA-binding domain;; Myb-like DNA-binding domain	Anthocyanin regulatory C1 protein GN=C1 OS=Zea mays (Maize) PE=2 SV=1	K	Transcription	hypothetical protein VITISV_038222 [Vitis vinifera]
Acc28234	Acc28234	2.97577	145	3.30525	151	3.26505	199	3.33459	159	2.07964	114	1.68556	84	0.506665	26	0.572855	33	0.839826	45	0	0	0.07606	5	0.466083	21	[KAD]	Transcription;; RNA processing and modification;; Cell cycle control, cell division, chromosome partitioning	Biological Process: cellular biosynthetic process (GO:0044249);; Biological Process: organic substance biosynthetic process (GO:1901576);;	K09422|2.63978e-91|vvi:100264614|K09422 myb proto-oncogene protein, plant | (RefSeq) myb-related protein 308	--	[K]	Transcription	Myb-like DNA-binding domain;; Myb-like DNA-binding domain	Anthocyanin regulatory C1 protein GN=C1 OS=Zea mays (Maize) PE=2 SV=1	K	Transcription	myb-related protein 308-like [Hevea brasiliensis]
Acc07885	Acc07885	4.56577	540	4.0307	448	3.12509	438	4.92694	595	5.26199	685	4.47323	502	5.68663	748	10.0846	1377	4.51017	567	4.98992	567	4.42152	469	3.97506	446	[KAD]	Transcription;; RNA processing and modification;; Cell cycle control, cell division, chromosome partitioning	Molecular Function: binding (GO:0005488);;	K09422|0|vvi:100248959|K09422 myb proto-oncogene protein, plant | (RefSeq) transcription factor GAMYB	--	[K]	Transcription	Myb-like DNA-binding domain;; Myb-like DNA-binding domain	Transcription factor GAMYB GN=GAM1 OS=Oryza sativa subsp. indica (Rice) PE=2 SV=1	K	Transcription	PREDICTED: transcription factor GAMYB [Vitis vinifera]
Acc11001	Acc11001	1.28873	165	1.01224	123	0.705397	111	1.58381	193	1.40059	231	1.39016	179	2.70127	310	2.18166	286	2.20823	320	0.878186	101	0.830678	103	1.10017	141	[KAD]	Transcription;; RNA processing and modification;; Cell cycle control, cell division, chromosome partitioning	Molecular Function: binding (GO:0005488);;	K09422|0|vvi:100248959|K09422 myb proto-oncogene protein, plant | (RefSeq) transcription factor GAMYB	--	[K]	Transcription	Myb-like DNA-binding domain;; Myb-like DNA-binding domain	Transcription factor GAMYB GN=GAM1 OS=Oryza sativa subsp. indica (Rice) PE=2 SV=1	K	Transcription	PREDICTED: transcription factor GAMYB [Vitis vinifera]
Acc14973	Acc14973	1.7363	131	1.1478	81	1.47637	136	0.582951	47	1.27831	106	0.523321	43	0.210896	19	0.077145	7	0.10679	11	0.012901	2	0.348126	27	0.262925	20	[KAD]	Transcription;; RNA processing and modification;; Cell cycle control, cell division, chromosome partitioning	Molecular Function: DNA binding (GO:0003677);; Molecular Function: chromatin binding (GO:0003682);;	K09422|1.27689e-82|pop:POPTR_0013s13450g|K09422 myb proto-oncogene protein, plant | (RefSeq) hypothetical protein	--	[K]	Transcription	Myb-like DNA-binding domain;; Myb-like DNA-binding domain;; Rap1 Myb domain	Transcription factor GAMYB OS=Oryza sativa subsp. japonica (Rice) PE=2 SV=1	K	Transcription	PREDICTED: transcription factor GAMYB-like, partial [Populus euphratica]
Acc27824	Acc27824	1.78086	77	1.28709	51	1.90655	100	0.091151	4	0.16741	9	0.094425	5	0.536864	24	0.296091	14	0.319308	16	0.233058	10	0.35737	15	0.366573	15	[KAD]	Transcription;; RNA processing and modification;; Cell cycle control, cell division, chromosome partitioning	--	--	--	[K]	Transcription	Myb-like DNA-binding domain;; Myb-like DNA-binding domain	Transcription factor MYB44 GN=K8K14.2 OS=Arabidopsis thaliana (Mouse-ear cress) PE=2 SV=1	K	Transcription	PREDICTED: transcription factor MYB44-like [Nelumbo nucifera]
Acc00241	Acc00241	0	0	0	0	0	0	0	0	0	0	0	0	0.196458	9	0.674536	33	0.130238	7	0.118365	5	0	0	0.047959	2	[KAD]	Transcription;; RNA processing and modification;; Cell cycle control, cell division, chromosome partitioning	Molecular Function: binding (GO:0005488);;	K09422|1.31746e-114|tcc:TCM_021037|K09422 myb proto-oncogene protein, plant | (RefSeq) Myb domain protein 79 isoform 1	--	[K]	Transcription	Myb-like DNA-binding domain;; Myb-like DNA-binding domain	Transcription factor MYB59 GN=MYB59 OS=Arabidopsis thaliana (Mouse-ear cress) PE=2 SV=2	K	Transcription	transcription factor MYB2-like isoform X2 [Herrania umbratica]
Acc08887	Acc08887	0	0	0	0	0	0	0	0	0	0	0.040417	3	0.118796	6	0	0	0.037092	3	0	0	0	0	0	0	[KAD]	Transcription;; RNA processing and modification;; Cell cycle control, cell division, chromosome partitioning	Molecular Function: binding (GO:0005488);;	K09422|2.55406e-120|tcc:TCM_021037|K09422 myb proto-oncogene protein, plant | (RefSeq) Myb domain protein 79 isoform 1	--	[K]	Transcription	Myb-like DNA-binding domain;; Myb-like DNA-binding domain	Transcription factor MYB59 GN=MYB59 OS=Arabidopsis thaliana (Mouse-ear cress) PE=2 SV=2	K	Transcription	transcription factor MYB2-like [Manihot esculenta]
Acc30793	Acc30793	0	0	0	0	0	0	0	0	0	0	0	0	0	0	0	0	0	0	0	0	0	0	0	0	[KAD]	Transcription;; RNA processing and modification;; Cell cycle control, cell division, chromosome partitioning	--	K09422|1.16447e-84|tcc:TCM_018971|K09422 myb proto-oncogene protein, plant | (RefSeq) Myb domain protein 121	--	[K]	Transcription	Myb-like DNA-binding domain;; Myb-like DNA-binding domain	Transcription factor MYB59 GN=MYB59 OS=Arabidopsis thaliana (Mouse-ear cress) PE=2 SV=2	K	Transcription	transcription factor WER-like [Hevea brasiliensis]
Acc32296	Acc32296	1.09144	83	1.28804	75	0.766982	58	0.949233	59	0.759745	60	5.47815	378	1.4706	70	1.01093	63	0.219795	18	0.079661	4	0.212576	11	0.255906	19	[KAD]	Transcription;; RNA processing and modification;; Cell cycle control, cell division, chromosome partitioning	--	K09422|1.15542e-96|vvi:100260318|K09422 myb proto-oncogene protein, plant | (RefSeq) transcription factor MYB59	--	[K]	Transcription	Myb-like DNA-binding domain;; Myb-like DNA-binding domain	Transcription factor MYB48 GN=MYB48 OS=Arabidopsis thaliana (Mouse-ear cress) PE=2 SV=1	K	Transcription	PREDICTED: transcription factor MYB59 [Vitis vinifera]
Acc14961	Acc14961	7.49794	424	2.99535	156	3.47871	240	15.3648	874	15.5027	986	23.111	1299	0.673768	37	0.67675	43	1.92568	122	0.397597	22	1.04969	55	0.278398	16	[KAD]	Transcription;; RNA processing and modification;; Cell cycle control, cell division, chromosome partitioning	Biological Process: response to endogenous stimulus (GO:0009719);; Biological Process: response to organic substance (GO:0010033);; Biological Process: response to oxygen-containing compound (GO:1901700);;	K09422|1.97977e-92|vvi:100260318|K09422 myb proto-oncogene protein, plant | (RefSeq) transcription factor MYB59	--	[K]	Transcription	Myb-like DNA-binding domain;; Myb-like DNA-binding domain	Transcription factor MYB59 GN=MYB59 OS=Arabidopsis thaliana (Mouse-ear cress) PE=2 SV=2	K	Transcription	PREDICTED: transcription factor MYB59 [Vitis vinifera]
Acc25891	Acc25891	11.0037	611	9.37473	460	9.1286	614	15.5886	843	20.4031	1243	16.0552	884	1.05275	59	1.23075	73	2.54987	159	0	0	0.115144	7	0.118053	7	[KAD]	Transcription;; RNA processing and modification;; Cell cycle control, cell division, chromosome partitioning	Biological Process: response to hormone (GO:0009725);; Biological Process: response to oxygen-containing compound (GO:1901700);;	K09422|3.91464e-97|vvi:100260318|K09422 myb proto-oncogene protein, plant | (RefSeq) transcription factor MYB59	--	[K]	Transcription	Myb-like DNA-binding domain;; Myb-like DNA-binding domain	Transcription factor MYB48 GN=MYB48 OS=Arabidopsis thaliana (Mouse-ear cress) PE=2 SV=1	K	Transcription	PREDICTED: transcription factor MYB59 [Vitis vinifera]
Acc05669	Acc05669	0	0	0	0	0	0	0	0	0	0	0	0	194.447	10550	95.4063	5412	356.651	20732	0	0	0	0	0	0	[KAD]	Transcription;; RNA processing and modification;; Cell cycle control, cell division, chromosome partitioning	Molecular Function: binding (GO:0005488);;	K09422|1.45027e-97|sot:102590136|K09422 myb proto-oncogene protein, plant | (RefSeq) myb-related protein 305	--	[K]	Transcription	Myb-like DNA-binding domain;; Myb-like DNA-binding domain	Myb-related protein 305 OS=Antirrhinum majus (Garden snapdragon) PE=2 SV=1	K	Transcription	unnamed protein product [Coffea canephora]
Acc30619	Acc30619	0	0	0	0	0	0	0	0	0	0	0	0	558.762	51320	487.846	49878	567.678	47744	0	0	0	0	0	0	[KAD]	Transcription;; RNA processing and modification;; Cell cycle control, cell division, chromosome partitioning	Molecular Function: binding (GO:0005488);;	K09422|4.41054e-94|gmx:778046|K09422 myb proto-oncogene protein, plant | (RefSeq) MYB181; MYB transcription factor MYB181	--	[K]	Transcription	Myb-like DNA-binding domain;; Myb-like DNA-binding domain	Myb-related protein 305 OS=Antirrhinum majus (Garden snapdragon) PE=2 SV=1	K	Transcription	unnamed protein product [Coffea canephora]
Acc28493	Acc28493	1.03821	70	0.577409	34	0.928572	74	1.88913	123	0.514573	40	3.75984	243	18.7022	1203	23.6026	1578	6.59115	470	0	0	0.030952	2	0	0	[KAD]	Transcription;; RNA processing and modification;; Cell cycle control, cell division, chromosome partitioning	Molecular Function: binding (GO:0005488);;	K09422|1.32341e-103|pper:PRUPE_ppa009143mg|K09422 myb proto-oncogene protein, plant | (RefSeq) hypothetical protein	--	[K]	Transcription	Myb-like DNA-binding domain;; Myb-like DNA-binding domain	Transcription factor MYB108 GN=F5E6.18 OS=Arabidopsis thaliana (Mouse-ear cress) PE=1 SV=1	K	Transcription	PREDICTED: myb-related protein 305-like [Juglans regia]
Acc31318	Acc31318	0.108854	7	0.681511	35	0.294634	20	3.1338	170	1.16614	72	4.10247	226	8.00707	438	8.53028	493	8.57597	513	0	0	0	0	0	0	[KAD]	Transcription;; RNA processing and modification;; Cell cycle control, cell division, chromosome partitioning	--	K09422|4.36874e-99|pper:PRUPE_ppa009143mg|K09422 myb proto-oncogene protein, plant | (RefSeq) hypothetical protein	--	[K]	Transcription	Myb-like DNA-binding domain;; Myb-like DNA-binding domain	Transcription factor MYB108 GN=F5E6.18 OS=Arabidopsis thaliana (Mouse-ear cress) PE=1 SV=1	K	Transcription	PREDICTED: transcription factor MYB108-like [Juglans regia]
Acc29258	Acc29258	1.71518	107	1.30696	74	2.70554	204	0.962134	60	0.210177	15	1.83997	115	1.13521	71	1.72308	112	0.882722	60	0	0	0	0	0	0	[KAD]	Transcription;; RNA processing and modification;; Cell cycle control, cell division, chromosome partitioning	Molecular Function: binding (GO:0005488);;	K09422|1.73412e-108|pop:POPTR_0015s03770g|K09422 myb proto-oncogene protein, plant | (RefSeq) POPTRDRAFT_666227; hypothetical protein	--	[K]	Transcription	Myb-like DNA-binding domain;; Myb-like DNA-binding domain	Transcription factor MYB21 GN=MGF10.23 OS=Arabidopsis thaliana (Mouse-ear cress) PE=1 SV=1	K	Transcription	MYB [Camellia sinensis]
Acc33566	Acc33566	1.02118	44	0.952972	37	1.52683	84	0.216867	10	1.69081	80	1.22132	52	0	0	0.129078	7	0.040782	3	0.222298	10	0	0	0.050213	3	[KAD]	Transcription;; RNA processing and modification;; Cell cycle control, cell division, chromosome partitioning	--	K09422|2.96281e-111|vvi:100242243|K09422 myb proto-oncogene protein, plant | (RefSeq) transcription factor MYB108	--	[K]	Transcription	Myb-like DNA-binding domain;; Myb-like DNA-binding domain	Transcription factor MYB21 GN=MGF10.23 OS=Arabidopsis thaliana (Mouse-ear cress) PE=1 SV=1	K	Transcription	MYB [Camellia sinensis]
Acc19703	Acc19703	0	0	0	0	0	0	0	0	0	0	0	0	0	0	0	0	0	0	0	0	0	0	0	0	[KAD]	Transcription;; RNA processing and modification;; Cell cycle control, cell division, chromosome partitioning	Molecular Function: binding (GO:0005488);; Biological Process: response to stress (GO:0006950);; Biological Process: cell communication (GO:0007154);; Biological Process: response to abiotic stimulus (GO:0009628);; Biological Process: response to hormone (GO:0009725);; Biological Process: regulation of cellular process (GO:0050794);; Biological Process: cellular response to stimulus (GO:0051716);…	K09422|4.38338e-56|vvi:100260647|K09422 myb proto-oncogene protein, plant | (RefSeq) R2R3 transcription factor MYB108-like protein 2	--	[K]	Transcription	Myb-like DNA-binding domain;; Myb-like DNA-binding domain	Transcription factor MYB108 GN=F5E6.18 OS=Arabidopsis thaliana (Mouse-ear cress) PE=1 SV=1	K	Transcription	unnamed protein product, partial [Vitis vinifera]
Acc31525	Acc31525	0	0	0.051192	3	0	0	0	0	0	0	0	0	0	0	0	0	0	0	0	0	0	0	0	0	[KAD]	Transcription;; RNA processing and modification;; Cell cycle control, cell division, chromosome partitioning	Molecular Function: binding (GO:0005488);; Biological Process: response to stress (GO:0006950);; Biological Process: response to abiotic stimulus (GO:0009628);; Biological Process: response to hormone (GO:0009725);; Biological Process: cellular process (GO:0009987);; Biological Process: single-organism process (GO:0044699);; Biological Process: response to oxygen-containing compound (GO:1901700);;	K09422|1.4824e-76|cic:CICLE_v10021479mg|K09422 myb proto-oncogene protein, plant | (RefSeq) hypothetical protein	--	[K]	Transcription	Myb-like DNA-binding domain;; Myb-like DNA-binding domain	Transcription factor MYB108 GN=F5E6.18 OS=Arabidopsis thaliana (Mouse-ear cress) PE=1 SV=1	K	Transcription	PREDICTED: transcription factor MYB108-like [Populus euphratica]
Acc22908	Acc22908	3.37421	187	4.01881	201	5.17243	348	5.22159	286	0.24664	16	6.64063	368	1.28248	71	1.30431	76	32.8419	1989	0.08058	5	0	0	0	0	[KAD]	Transcription;; RNA processing and modification;; Cell cycle control, cell division, chromosome partitioning	Molecular Function: binding (GO:0005488);; Biological Process: response to hormone (GO:0009725);; Biological Process: response to oxygen-containing compound (GO:1901700);;	K09422|1.01899e-120|pop:POPTR_0008s10080g|K09422 myb proto-oncogene protein, plant | (RefSeq) POPTRDRAFT_564352; GmMYB12 family protein	--	[K]	Transcription	Myb-like DNA-binding domain;; Myb-like DNA-binding domain	Transcription factor MYB108 GN=F5E6.18 OS=Arabidopsis thaliana (Mouse-ear cress) PE=1 SV=1	K	Transcription	GmMYB12 family protein [Populus trichocarpa]
Acc33184	Acc33184	1.96454	105	2.76843	133	2.78947	180	0.251373	14	0.034351	3	0.380391	21	0.152164	9	0.312315	18	4.54985	264	0.126566	7	0.083653	5	0.42683	21	[KAD]	Transcription;; RNA processing and modification;; Cell cycle control, cell division, chromosome partitioning	Molecular Function: binding (GO:0005488);; Biological Process: response to hormone (GO:0009725);; Biological Process: response to oxygen-containing compound (GO:1901700);;	K09422|2.07754e-129|pop:POPTR_0008s10080g|K09422 myb proto-oncogene protein, plant | (RefSeq) POPTRDRAFT_564352; GmMYB12 family protein	--	[K]	Transcription	Myb-like DNA-binding domain;; Myb-like DNA-binding domain	Transcription factor MYB108 GN=F5E6.18 OS=Arabidopsis thaliana (Mouse-ear cress) PE=1 SV=1	K	Transcription	GmMYB12 family protein [Populus trichocarpa]
Acc24523	Acc24523	3.29539	150	1.37597	58	4.83871	286	37.4035	1752	4.76047	242	12.4825	577	2.62679	123	1.88582	89	7.50259	374	0.24405	10	0.357495	16	0.597651	24	[KAD]	Transcription;; RNA processing and modification;; Cell cycle control, cell division, chromosome partitioning	--	K09422|2.68311e-96|vvi:100248153|K09422 myb proto-oncogene protein, plant | (RefSeq) R2R3 transcription factor MYB108-like protein 1	--	[K]	Transcription	Myb-like DNA-binding domain;; Myb-like DNA-binding domain	Transcription factor MYB108 GN=F5E6.18 OS=Arabidopsis thaliana (Mouse-ear cress) PE=1 SV=1	K	Transcription	R2R3 transcription factor MYB108-like protein 1 [Vitis vinifera]
Acc27100	Acc27100	2.09568	105	1.19499	53	3.17771	192	7.96306	390	0.162171	12	0.70554	35	11.612	578	11.86	616	39.9256	2143	0.11201	5	0.156478	9	0.147149	8	[KAD]	Transcription;; RNA processing and modification;; Cell cycle control, cell division, chromosome partitioning	--	K09422|7.08601e-90|sot:102591265|K09422 myb proto-oncogene protein, plant | (RefSeq) transcription factor MYB108-like	--	[K]	Transcription	Myb-like DNA-binding domain;; Myb-like DNA-binding domain	Transcription factor MYB108 GN=F5E6.18 OS=Arabidopsis thaliana (Mouse-ear cress) PE=1 SV=1	K	Transcription	PREDICTED: transcription factor MYB108 [Gossypium arboreum]
