# Supplementary material for: Light- and Temperature-Induced Expression of an R2R3-MYB Gene Regulates Anthocyanin Biosynthesis in Red-Fleshed Kiwifruit
Source: Int J Mol Sci. 2019 Oct 22;20(20):5228. doi: 10.3390/ijms20205228 (PMC6829553; doi:10.3390/ijms20205228)
Supplement: Supplementary file 1 [file ijms-20-05228-s001.zip › Supplementary material/Supplementary Table 2 cis-element.xls]

## Sheet: Sheet1
Table S14. Cis- regulatory elements identified by plantcare in 2000bp upstream of AccMYB proteins in kiwifruit.
		Hormone signaling												Light responsiveness
		Abscisic acid signaling			Auxin signaling			Methyl jasmonate signaling		Gibberellin		Salicylic Acid
	Total	ABRE	ABRE	ABRE	AuxRR-core	TGA-box	TGA-element	CGTCA-motif	TGACG-motif	GARE-motif	P-box	TCA-element	TCA-element	3-AF1 binding site	3-AF3 binding site	AAAC-motif	ACA-motif	ACE	AE-box	AT1-motif	AT1-motif	ATC-motif	ATC-motif	ATCT-motif	ATCT-motif	Box 4	Box II	box II	Box II	CAG-motif	chs-CMA1a	chs-CMA2a	chs-CMA2b	chs-Unit 1 m1	circadian	GA-motif	Gap-box	GATA-motif	GATA-motif	GATA-motif	GATT-motif	G-Box	G-box	G-box	G-box	G-box	GT1-motif	GT1-motif	GT1-motif
		Arabidopsis thaliana	Hordeum vulgare	Triticum aestivum	Nicotiana tabacum	Glycine max	Brassica oleracea	Hordeum vulgare	Hordeum vulgare	Brassica oleracea	Oryza sativa	Brassica oleracea	Nicotiana tabacum	Solanum tuberosum	Pisum sativum	Spinacia oleracea	Arabidopsis thaliana	Petroselinum crispum	Arabidopsis thaliana	Solanum tuberosum	Petroselinum crispum	Arabidopsis thaliana	Spinacia oleracea	Arabidopsis thaliana	Pisum sativum	Petroselinum crispum	Solanum tuberosum	Petroselinum crispum	Sinapis alba	Arabidopsis thaliana	Daucus carota	Petroselinum crispum	Hordeum vulgare	Hordeum vulgare	Lycopersicon esculentum	Arabidopsis thaliana	Arabidopsis thaliana	Arabidopsis thaliana	Solanum tuberosum	Pisum sativum	Triticum aestivum	Pisum sativum	Zea mays	Arabidopsis thaliana	Brassica napus	Brassica oleracea	Arabidopsis thaliana	Solanum tuberosum	Avena sativa
Acc31558	82	1						2	2	1			3					1		1						1										1							1	1
Acc15284	133	6						2	2				2						1							2								1	1							2	2	3		1		1	2
Acc25477	103	2					3	1	1		2		1						2							5																1	1	1
Acc02217	57				1			1	1		1													1	1	1										1		1		1							3		1
Acc14071	107	1						1	1		1															7												1					1	1			1
Acc31204	74	1	1											1				1								1												1				1	2				3		1
Acc05172	89	4						2	2				2													2					1		1						1			1	1	2	1
Acc24122	82	2						3	3				1			1				1						4																1		1			5		1
Acc07135	69	3						2	2	1			3													3					1											1	1	2
Acc10801	95	3						1	1				1		1		1		2							4																1	1	1
Acc07258	85	2						1	1																	1	1				1								1			1	1			1
Acc16307	79	1											1													2										1	1					1					3		2
Acc32533	54	4						2	2			1							3							1				1						1						1		3
Acc15065	89							1	1				1						1							2
Acc26115	87	4		1			2	1	1				1													2	1											1				2	1	1	1		1		1
Acc08348	79	1						1	1		2		1													1									1	1		1	2	1	1		1
Acc19761	89						1				1		1													4					1							1	1								2
Acc12966	81	2						1	1									1								3					1	1							1			2	1				3
Acc12804	77	4					1	2	2				1													3						1				1						1		2			1		1
Acc22332	93	3						1	1		1		1													2			1			1								1		1		2		1
Acc26998	80	5						1	1										1							2			1	1	1				1			1				3	1	1		1	1
Acc00920	69	1				1	1	1	1	1		1	1													3										1								1				1
Acc09819	113	4				1		2	2														1			1					1											2	1	1
Acc16026	98	3						1	1	1																6										2		1	1	1		1	1	1	1
Acc28234	126	2						2	2										2																							2	1
Acc10227	86	2					2												1	1						6					1				2								2				1
Acc00493	100	2						1	1				1						1							7									1								2	2			1
Acc10232	109	2	2					1	1										1							4									1									2			1
Acc12805	111	2																								5											1					1	1	1			3		1
Acc22334	83	4	1				2	2	2												1																					1		2		1
Acc15823	105																		2	1		1									1	1			1			1
Acc19875	140												2						1							4					1							1	2	1							2
Acc00653	134	7		1				2	2										1							1	1				1				1							3	3	5
Acc09977	98	6																								1		1														4		3
Acc22003	102	9			1															1						2					1											5	2	2		1	1
Acc26749	147	9				2	2	4	4				1							1						4					1											2	3	4	1
	Total	102	4	2	2	4	14	42	42	4	8	2	25	1	1	1	1	3	19	6	1	1	1	1	1	97	3	1	2	2	13	4	1	1	9	9	2	10	9	5	1	41	31	45	4	6	32	2	10
		108			20			84		12		27		483
	3405	251
[truncated: 52 more columns]
