# Supplementary material for: Light- and Temperature-Induced Expression of an R2R3-MYB Gene Regulates Anthocyanin Biosynthesis in Red-Fleshed Kiwifruit
Source: Int J Mol Sci. 2019 Oct 22;20(20):5228. doi: 10.3390/ijms20205228 (PMC6829553; doi:10.3390/ijms20205228)
Supplement: Supplementary file 1 [file ijms-20-05228-s001.zip › Supplementary material/Supplementary Table 3 flavonoid metabolism.xlsx]

## Sheet: （A）All flavonoid metabolites
Index	Q1 (Da)	Q3 (Da)	Rt (min)	Molecular Weight (Da)	Ionization model	KEGG ID	Compounds	Class	mix01	mix02	mix03	OE1	OE2	OE3	WT1	WT2	WT3
pma0214	479	317.1	3.89	478	[M+H]+	-	methylQuercetin O-hexoside	Flavonol	1960100	4378000	3010900	3358800	3464200	2160700	969600	1585500	1468200
pma0253	477.14	315	5.17	476.14	[M+H]+	-	O-methylChrysoeriol 5-O-hexoside	Flavone	26254	26534	21796	21039	21651	15603	28053	36061	28672
pma0359	535.109	331.1	4.56	534.109	[M+H]+	-	Tricin 5-O-acetylglucoside	Flavone	10149	8656	10378	10266	8795.1	8050.4	10536	11644	12554
pma0724	435.1	285.1	3.73	434.1	[M+H]+	-	Naringenin C-hexoside	Flavone	77395	98255	91615	58401	65106	54896	99362	128540	134090
pma0760	565	317	4.28	564	[M+H]+	-	Selgin O-malonylhexoside	Flavone	18319	23889	22264	28026	35737	29279	19115	12581	7623.3
pma0791	521	273	4.49	520	[M+H]+	-	Naringenin O-malonylhexoside	Flavanone	893040	948180	914560	832400	1196000	1336900	692460	609970	483000
pma0795	551	303.1	4.65	550	[M+H]+	-	Tricetin O-malonylhexoside	Flavone	37540	40420	38572	35227	52767	67195	22352	15745	10441
pma0825	503	255	5.34	502	[M+H]+	-	Chrysin O-malonylhexoside	Flavone	31568	33058	29827	55829	48074	47671	11525	9119.6	12084
pma1108	433.113	283.1	3.73	432.113	[M+H]+	-	Apigenin C-glucoside	Flavone	72472	77426	89482	30486	23197	29635	129140	148420	113350
pma1590	463.123	301	3.02	463.123	Protonated	-	Peonidin O-hexoside	Anthocyanins	553460	569520	571350	784800	970400	1007800	81971	91865	88467
pma2088	627.1	465	4.76	626.1	[M+H]+	-	"Quercetin-3,4'-O-di-beta-glucopyranoside"	Flavonol	16909	10463	17296	10207	13979	4892.4	25026	35951	20580
pma6199	417.2	255.1	4.77	416.2	[M+H]+	-	Chrysin O-hexoside	Flavone	73940	78459	85120	75364	53977	99411	33643	67034	57557
pma6218	419.1	383.1	3.7	418.1	[M+H]+	-	O-methylnaringenin C-pentoside	Flavone	34387	69132	29204	33828	30819	48239	34839	98689	66082
pma6254	757.3	163.2	3.63	756.3	[M+H]+	-	C-hexosyl-apigenin O-caffeoylhexoside	Flavone	8524.3	8714	13626	9060.7	13983	11072	9516	7984.9	16087
pma6353	417.2	297.1	3.93	416.2	[M+H]+	-	Chrysin C-hexoside	Flavone	9495.6	12716	13518	17883	10763	15086	9151.8	16481	16795
pma6360	477.1	297.2	4.06	476.1	[M+H]+	-	O-methylChrysoeriol 8-C-hexoside	Flavone	24722	21976	29623	37181	43977	44858	9	9	9
pma6389	345.2	177.2	6.27	344.2	[M+H]+	C04444	Ayanin	Flavonol	2123.1	1561.5	1699.6	1822.2	2776.5	1930.2	1596.4	2105.7	3459
pma6496	449.1	299.1	3.41	448.1	[M+H]+	-	Luteolin 6-C-glucoside	Flavone	70413	58430	57047	71329	56539	25716	100600	31050	46665
pma6499	509.3	347.1	3.38	508.3	[M+H]+	-	Limocitrin O-hexoside	Flavone	7988.3	14495	11917	6152.4	5508.6	3762.3	16579	16119	14673
pma6586	567.3	405.2	3.97	566.3	[M+H]+	-	Tricin O-glycerylhexoside	Flavone	18233	18598	16370	9424.6	7180.6	11170	29724	32140	27407
pma6638	477.2	315	5.4	476.2	[M+H]+	-	O-methylChrysoeriol 7-O-hexoside	Flavone	17996	18340	23824	8732.3	13724	10095	25718	18510	19482
pma6639	479.2	317.2	4.11	478.2	[M+H]+	-	Isorhamnetin O-hexoside	Flavonol	5217400	4956400	5329500	7246300	7084600	7202900	3185200	3550700	2835800
pmb0277	331.1	315	5.66	330.1	[M+H]+	-	Tricin	Flavone	16939	16584	14348	13579	20656	10155	8007.7	6207	26179
pmb0547	551.1	303.5	2.08	551.1	Protonated	-	Delphinidin O-malonylhexoside	Anthocyanins	1429.4	952.52	1598.9	1115.1	1900.4	817.74	562.94	420.94	822.24
pmb0550	449.1	287.3	2.55	449.1	Protonated	C08604	Cyanidin 3-O-glucoside (Kuromanin)	Anthocyanins	3727800	3682800	3647400	5039700	5404400	6396200	433410	435640	531920
pmb0563	301.1	286	3.94	301.1	Protonated	C08726	Peonidin	Anthocyanins	9108.4	5597	4600	2006.2	5483.3	2760.8	13524	14067	13231
pmb0565	509.1	347.2	3.36	508.1	[M+H]+	-	Syringetin 3-O-hexoside	Flavonol	11887	13873	16273	6529.7	3488.8	4675.2	13658	14440	12457
pmb0566	581.2	383.2	3.7	580.2	[M+H]+	-	Luteolin O-hexosyl-O-pentoside	Flavone	7650.6	14826	7395.8	11470	6511.8	14307	9	9	9
pmb0576	519	271	4.36	518	[M+H]+	-	Apigenin O-malonylhexoside	Flavone	15810	23436	20718	18702	18240	33628	8365	12809	5878
pmb0580	417.1	255.1	4.94	416.1	[M+H]+	-	Chrysin 5-O-glucoside (Toringin)	Flavone	127390	116280	122150	124900	150570	151180	94263	135830	97529
pmb0595	479.2	317.2	4.09	478.2	[M+H]+	-	Isorhamnetin 5-O-hexoside	Flavonol	5012100	3904400	4282400	5712500	5336500	4704600	2455300	2266000	2160400
pmb0601	595.1	301.4	4.02	594.1	[M+H]+	-	Chrysoeriol O-hexosyl-O-pentoside	Flavone	66930	104460	94421	55967	104260	138800	9	9	9
pmb0602	509.3	347.2	4.08	508.3	[M+H]+	-	Syringetin 7-O-hexoside	Flavone	27217	34255	23650	21642	23396	22074	22073	30551	14387
pmb0603	625.1	301.6	4.13	624.1	[M+H]+	-	Chrysoeriol O-hexosyl-O-hexoside	Flavone	70556	76467	84755	105520	99008	107890	61637	68336	58020
pmb0607	463.2	301.1	4.22	462.2	[M+H]+	-	Chrysoeriol 7-O-hexoside	Flavone	167060	172120	163420	136940	128740	153780	175990	222130	149700
pmb0608	549.1	301.4	4.47	548.1	[M+H]+	-	Chrysoeriol O-malonylhexoside	Flavone	8101.2	9925.8	6399.8	15301	11851	14320	5648.7	2287.2	3116.8
pmb0615	789.1	626.8	2.65	788.1	[M+H]+	-	Hesperetin C-hexosyl-O-hexosyl-O-hexoside	Flavone	13837	13579	11905	16203	15611	20237	5036.9	4776.1	4829.4
pmb0618	627.1	465.1	2.7	626.1	[M+H]+	-	8-C-hexosyl-hesperetin O-hexoside	Flavone	1834600	2235100	2231500	1959200	2265100	3087900	2926800	2450800	2733100
pmb0619	775.1	612.9	2.56	774.1	[M+H]+	-	Eriodictiol 6-C-hexoside 8-C-hexoside-O-hexoside	Flavone	20898	25544	22823	20515	27968	25276	33044	33311	34975
pmb0623	625.2	607.1	2.92	624.2	[M+H]+	-	6-C-hexosyl chrysoeriol O-hexoside	Flavone	13700	20514	16744	16344	11125	16161	13370	15055	10416
pmb0624	611.1	431.3	2.99	610.1	[M+H]+	-	6-C-hexosyl-luteolin O-hexoside	Flavone	6535.7	7196.5	10778	9863.6	9	9	8536	7619.5	10433
pmb0626	757.1	433.4	3.1	756.1	[M+H]+	-	6-C-hexosyl-apigenin O-hexosyl-O-hexoside	Flavone	3984.7	3937.1	1894.2	4037.9	5050.7	3973.9	2888.5	1617.8	3115.2
pmb0628	613.1	451.1	3	612.1	[M+H]+	-	Eriodictiol C-hexosyl-O-hexoside	Flavone	8409.9	11749	12333	8965.8	11490	10843	6762.7	4010.2	6334.9
pmb0629	463.1	313.1	3.03	462.1	[M+H]+	-	Chrysoeriol 6-C-hexoside	Flavone	21391	20024	15232	21006	31613	21038	9	9	9
pmb0636	581.1	431.3	3.22	580.1	[M+H]+	-	6-C-hexosyl luteolin O-pentoside	Flavone	29328	28477	23679	58182	54262	57337	9	9	9
pmb0639	757.2	595.2	2.73	756.2	[M+H]+	-	8-C-hexosyl-apigenin O-hexosyl-O-hexoside	Flavone	64378	69041	70276	59703	85132	89199	45970	31776	42008
pmb0645	627.1	465.2	3.38	626.1	[M+H]+	-	6-C-hexosyl-hesperetin O-hexoside	Flavone	250220	402530	308290	309090	449130	513530	306950	258030	317250
pmb0653	595.1	463.1	3.61	594.1	[M+H]+	-	"di-C,C-hexosyl-apigenin"	Flavone	31855	38781	29250	28112	44810	52527	9	9	9
pmb0660	757.2	147.1	3.66	756.2	[M+H]+	-	C-hexosyl-luteolin O-p-coumaroylhexoside	Flavone	13535	10002	13856	6780.1	6241.5	9080.2	13457	14309	13796
pmb0661	609.1	463.3	3.7	608.1	[M+H]+	-	Chrysoeriol C-hexosyl-O-rhamnoside	Flavone	114540	110890	114090	103050	117800	114750	87630	127240	163940
pmb0663	611.1	317.1	3.68	610.1	[M+H]+	-	8-C-hexosyl-luteolin O-hexoside	Flavone	23304	22701	22661	25674	39378	19809	14695	19705	26597
pmb0665	611.2	465.1	3.77	610.2	[M+H]+	-	Luteolin 8-C-hexosyl-O-hexoside	Flavone	16129000	16271000	17362000	15890000	13966000	15262000	16494000	17479000	19696000
pmb0673	403.1	367.1	4.29	402.1	[M+H]+	-	Apigenin 6-C-pentoside	Flavone	22772	25280	41994	45061	67307	40946	9	9	9
pmb0680	741.2	147.3	4.17	740.2	[M+H]+	-	C-hexosyl-apigenin O-p-coumaroylhexoside	Flavone	10865	7992	15320	7079.8	5159.4	9581.1	11576	10334	14544
pmb0686	537	289	4.45	536	[M+H]+	-	Eriodictyol O-malonylhexoside	Flavanone	86365	87497	77834	53553	48737	95686	124510	99342	94371
pmb0687	725.1	415.6	4.62	724.1	[M+H]+	-	C-hexosyl-apigenin O-cinnamoylhexoside	Flavone	2777.9	2609.1	1878.5	1575.4	2350.3	2419.5	3044.4	2407.3	2997.5
pmb0691	757.1	431.4	3.02	756.1	[M+H]+	-	Luteolin C-hexosyl-O-rhamnoside O-hexoside	Flavone	6143.4	4140.6	4308.3	8544.1	7437.8	10402	9	9	9
pmb0701	463.1	313.2	3.81	462.1	[M+H]+	-	Chrysoeriol 8-C-hexoside	Flavone	15609	21050	20680	9	9	9	96568	2050.7	9
pmb0703	801.1	445.3	3.88	800.1	[M+H]+	-	6-C-hexosyl-chrysoeriol O-feruloylhexoside	Flavone	4935.1	2452	4837.2	9	9	9	7250.9	12123	3389.8
pmb0706	713.1	465.1	2.88	712.1	[M+H]+	-	Quercetin 5-O-malonylhexosyl-hexoside	Flavonol	6877.1	6203.4	6646.1	9307.6	8398.2	10530	5684.2	3522.8	2630.1
pmb0711	611.2	303.1	3.63	610.2	[M+H]+	-	Quercetin 7-O-rutinoside	Flavonol	5153000	5891000	6021700	5628900	5850000	5696500	7564200	8055000	9180700
pmb0714	689.2	331.1	4.4	688.2	[M+H]+	-	Tricin 4'-O-(β-guaiacylglyceryl) ether 5-O-hexoside	Flavone	15860	12886	12654	26920	26066	24351	9	9	9
pmb0725	669.1	331.4	5	668.1	[M+H]+	-	Tricin 7-O-feruloylhexoside	Flavone	5165	6115.2	7277.9	4494.9	5450.2	5566.9	11480	9851.5	8902.6
pmb0736	493.1	331	4.21	492.1	[M+H]+	-	Tricin 7-O-hexoside	Flavone	23432	23106	20159	14365	18382	14381	42333	21481	22104
pmb0743	527.1	347.7	5.37	526.1	[M+H]+	-	Tricin 7-O-β-guaiacylglycerol	Flavone	18253	19301	18348	4456.7	6391.1	5307.6	29891	28432	23838
pmb0835	611.2	287.1	2.43	610.2	[M+H]+	-	Gallocatechin-gallocatechin	Polyphenol	3416700	3077700	3147000	4981800	4749000	4436600	84032	110760	114280
pmb1312	689.2	331.2	4.33	688.2	[M+H]+	-	Tricin 4'-O-(β-guaiacylglyceryl) ether 7-O-hexoside	Flavone	6189.7	7580.7	5121	15297	25569	22718	9	9	9
pmb2831	315.1	153.1	2.52	316.1	[M-H]-	-	Protocatechuic acid O-glucoside	Polyphenol	4252700	3608400	3974900	3142600	3321200	3242800	4776700	5276700	3832100
pmb2947	865.1	407.1	3.54	866.1	[M-H]-	-	Catechin-catechin-catechin	Polyphenol	2633200	2287800	2672800	2478900	2122100	2144000	3083400	3324200	3416700
pmb2957	465.1	285.1	2.54	466.1	[M-H]-	-	Cyanidin O-syringic acid	Anthocyanins	116340	123810	108790	185310	177100	206330	9	9	9
pmb2962	473.1	268.1	3.1	474.1	[M-H]-	-	Pelargonidin O-acetylhexoside	Anthocyanins	5705.7	5425.4	5673.6	4639.2	7823.8	10308	3312.3	1481.7	768.18
pmb2965	619.1	285.2	3.22	620.1	[M-H]-	-	Cyanidin O-diacetyl-hexoside-O-glyceric acid	Anthocyanins	113620	116870	120070	165140	152070	177610	32879	31807	36344
pmb2973	740.1	431.4	3.26	741.1	[M-H]-	-	Chrysoeriol 6-C-pentosyl-O-rutinoside	Flavone	9758.4	12093	11437	10583	10511	15138	7969.6	10834	7681.1
pmb2976	755.1	447.2	3.66	756.1	[M-H]-	-	Chrysoeriol C-pentosyl-O-hexosyl-O-hexoside	Flavone	8740.1	7538.6	11231	9645	8648	8768.8	4478.7	7558.3	7382.4
pmb2979	549.2	387.1	3.96	550.2	[M-H]-	-	Hesperetin O-malonylhexoside	Flavanone	119950	139150	133600	160100	148800	130660	119350	144220	94490
pmb2987	487.1	163	3.08	488.1	[M-H]-	-	Acacetin O-acetyl hexoside	Flavone	27786	22488	19744	20406	16915	17890	33795	41415	30977
pmb2988	624.1	286.2	3.1	625.1	[M-H]-	-	Luteolin O-hexosyl-O-gluconic acid	Flavone	20089	16411	18275	13343	12120	13912	19621	17995	17973
pmb2991	739.1	269.2	3.73	740.1	[M-H]-	-	Apigenin O-hexosyl-O-rutinoside	Flavone	219360	202520	308890	224780	305050	394090	208780	232880	226240
pmb2999	461.1	299.1	3.97	462.1	[M-H]-	-	Chrysoeriol 5-O-hexoside	Flavone	622310	731320	805390	751230	830480	748410	695100	529050	619690
pmb3002	607.1	299	3.99	608.1	[M-H]-	-	Chrysoeriol 7-O-rutinoside	Flavone	2528300	2106800	2285100	2045500	2237800	2213100	2649000	2275100	2039400
pmb3006	431.1	269.1	4.13	432.1	[M-H]-	C04608	Apigenin 7-O-glucoside (Cosmosiin)	Flavone	1101000	1138000	1137000	884910	910620	1168300	1225900	1269700	1329500
pmb3008	949.1	773.3	4.12	950.1	[M-H]-	-	Chrysoeriol O-glucuronic acid (gentisyl alcohol)ether O-di-glucuronic acid	Flavone	1372.2	2528.6	2731.2	9	9	9	3859.6	8289.7	5364.3
pmb3013	519.1	314.2	4.26	520.1	[M-H]-	-	Isorhamnetin O-acetyl-hexoside	Flavonol	21654	19436	25111	37078	40439	34622	14119	11126	7318
pmb3014	641.1	285.3	4.57	642.1	[M-H]-	-	Luteolin O-eudesmic acid-O-hexoside	Flavone	3895	3260.7	6072.5	6451.9	5465.9	5467.7	4601.6	4708.6	5763.3
pmb3023	449.1	287	3.29	450.1	[M-H]-	-	Eriodictyol C-hexoside	Flavone	986740	1010400	1069000	945230	964980	1536000	866840	1123200	931310
pmb3024	447.1	327.1	3.38	448.1	[M-H]-	-	Luteolin C-hexoside	Flavone	46419	43712	41890	43686	36998	19338	87594	23779	41436
pmb3026	505.1	301.2	3.9	506.1	[M-H]-	-	Quercetin O-acetylhexoside	Flavonol	182830	184960	201310	287570	187200	216120	125230	135160	128350
pmb3028	535	491.3	3.68	536	[M-H]-	-	Tricin O-sinapic acid	Flavone	116430	109410	110730	80608	111830	134960	96039	96994	74800
pmb3041	521.1	329.2	3.75	522.1	[M-H]-	-	Tricin O-saccharic acid	Flavone	477360	445880	462920	539930	487810	605430	390000	309840	374110
pmb3042	491.1	329.1	3.98	492.1	[M-H]-	-	Tricin 5-O-hexoside	Flavone	49393	41424	36472	32051	15521	20341	89492	138870	54138
pmb3043	637.1	329.2	3.99	638.1	[M-H]-	-	Tricin 5-O-rutinoside	Flavone	37273	30857	36577	38427	39169	30900	43229	47612	43885
pmb3044	653.1	329.2	4.08	654.1	[M-H]-	-	Tricin di-O-hexoside	Flavone	7095.9	8243.1	6929.9	5228.6	6933.4	2672.6	15942	11249	13839
pmb3045	505.1	329.1	4.11	506.1	[M-H]-	-	Tricin O-glucuronic acid	Flavone	35622	35546	28312	46069	33832	56481	23495	19662	22430
pmb3047	657.1	495.1	4.5	658.1	[M-H]-	-	Tricin 4'-O-(syringyl alcohol) ether 5-O-hexoside	Flavone	7460.6	7752.5	7254	5840.1	8049.7	12124	10524	8573.5	9793
pmb3114	561.1	289.2	3.63	562.1	[M-H]-	-	Epicatechin-epiafzelechin	Polyphenol	2168700	2157200	2137900	1352700	1186300	1387600	3878300	5334700	3570200
pmb3894	329.1	229.1	5.82	330.1	[M-H]-	-	Di-O-methylquercetin	Flavonol	15754	16334	19306	36391	12859	31162	6757.5	9111.1	6954
pme0002	611.2	303	4.22	610.19	[M+H]+	C09806	Hesperetin 7-O-neohesperidoside (Neohesperidin)	Flavanone	10048000	8711100	11217000	8002100	8892900	8619700	11645000	12418000	13739000
pme0088	285	151	5.02	286	[M-H]-	C01514	Luteolin	Flavone	21568	24639	22963	13512	22433	12783	19410	14263	35913
pme0196	285.048	151	5.65	286.048	[M-H]-	C05903	Kaempferol	Flavonol	24073	30247	32494	18863	37260	21194	17787	12891	31182
pme0202	611.153	303	3.63	610.153	[M+H]+	C05625	Quercetin 3-O-rutinoside (Rutin)	Flavonol	4920500	5609800	5956100	5872700	5641300	5494200	7535000	7894200	7896500
pme0205	289.079	245	2.96	290.079	[M-H]-	C06562	Catechin	Polyphenol	22037000	22635000	23483000	13164000	10111000	14071000	33089000	34100000	35236000
pme0321	431.106	285	4.87	432.106	[M-H]-	-	Kaempferol 7-O-rhamnoside	Flavonol	14375000	16494000	15400000	23216000	17812000	19957000	10667000	12999000	13804000
pme0330	579.179	271	4.04	580.179	[M-H]-	C09789	Naringenin 7-O-neohesperidoside (Naringin)	Flavanone	601400	703650	662030	166690	87541	137300	1624000	2111800	1843100
pme0333	579.164	271	4	578.164	[M+H]+	C12627	Apigenin 7-O-neohesperidoside (Rhoifolin)	Flavone	4050600	4287900	4233200	4484400	4013300	3747900	4301000	4805000	4106600
pme0355	255.058	137	4.85	254.058	[M+H]+	C10208	Daidzein	Isoflavone	32159	40400	37061	39642	39223	48289	35319	42097	45928
pme0359	433.106	271.01	3.93	432.106	[M+H]+	-	Apigenin 5-O-glucoside	Flavone	78821	112110	87759	92717	93399	97151	90122	95677	95770
pme0361	435.085	303	4.03	434.085	[M+H]+	-	Quercetin 3-alpha-L-arabinofuranoside (Avicularin)	Flavonol	10952000	13328000	12506000	15279000	14448000	14170000	7974500	7980300	9354100
pme0364	301.063	286.01	5.7	300.063	[M+H]+	C04293	Chrysoeriol	Flavone	1641.9	2380	2773.8	1254.5	2453.1	1437.3	1936.1	1913.5	3632.9
pme0368	579.164	271.01	4	578.164	[M+H]+	-	Apigenin 7-rutinoside (Isorhoifolin)	Flavone	3965600	4112200	4462000	4359200	3495500	3478000	4282800	4304200	4531600
pme0370	595.159	287	3.87	594.159	[M+H]+	-	Kaempferol 3-O-rutinoside (Nicotiflorin)	Flavonol	2263800	2203700	2300700	2674400	2892400	2752200	2676600	2709600	2867900
pme0372	435.121	273	4.18	434.121	[M+H]+	C09099	Naringenin 7-O-glucoside (Prunin)	Flavanone	10387000	10800000	11258000	8308200	6399700	11201000	11089000	15235000	13310000
pme0377	273.069	153	5.57	272.068	[M+H]+	C00509	Naringenin	Flavanone	273730	304380	304170	306610	350110	452920	187910	167770	287910
pme0379	271.053	153.01	5.57	270.053	[M+H]+	C01477	Apigenin	Flavone	5353.9	7744.2	5093.5	4425	4614.7	4680.4	7496.7	4616.9	9424
pme0426	123.052	108	4.14	124.052	[M-H]-	C06730	4-Methylcatechol	Polyphenol	41608	52078	55069	33595	86347	27869	43970	35575	84579
pme0430	575	285	3.61	576.127	[M-H]-	-	Procyanidin A1	Proanthocyanidins	34037	30303	35803	29428	30377	38125	27561	28270	51222
pme0432	575	285.01	3.89	576.127	[M-H]-	C10237	Procyanidin A2	Proanthocyanidins	256560	232840	225320	245680	207240	266870	236260	237130	229470
pme0434	577	407.1	3.04	578.142	[M-H]-	-	Procyanidin B2	Proanthocyanidins	964690	893410	1083400	917280	831620	768210	1166400	1297700	1255500
pme0436	577.1	407.1	2.83	578.142	[M-H]-	-	Procyanidin B3	Proanthocyanidins	10262000	11261000	11364000	3149500	2405800	4914000	22157000	22265000	19944000
pme0442	303	229	2.96	303.24	Protonated	C05908	Delphinidin	Anthocyanins	13723	18305	34894	23901	31233	19323	38741	33848	37376
pme0443	493	331	2.77	493	Protonated	-	Malvidin 3-O-galactoside	Anthocyanins	58915	57688	66221	61775	62211	71834	63033	63392	61645
pme0444	493.2	331	2.84	493.2	Protonated	C12140	Malvidin 3-O-glucoside (Oenin)	Anthocyanins	49924	57322	56592	32679	21827	39714	82737	81179	62221
pme0450	289	245	3.26	290.3	[M-H]-	C09727	L-Epicatechin	Polyphenol	3495600	3279900	3363700	3333100	2912600	3381600	3728900	4066400	4274200
pme1201	273.084	167	5.49	274.084	[M-H]-	C00774	Phloretin	Flavanone	352850	382000	402390	320600	459380	296240	337700	260320	487380
pme1399	355.15	178.5	8.32	354.147	[M+H]+	C16417	Xanthohumol	Flavanone	10870	13081	13207	4851.3	3474.4	5862.6	8519.5	18505	13903
pme1478	317	151	4.42	318.038	[M-H]-	C10107	Myricetin	Flavonol	180500	191490	198220	185690	176240	153170	211880	181440	222240
pme1488	459	139	3.24	458.085	[M+H]+	C09731	Epigallate catechin gallate (EGCG)	Polyphenol	7275.4	7408.4	7513.6	5633.7	5698.8	6789.9	8103.1	6514.8	7720.5
pme1514	305	125	2.72	306	[M-H]-	C12136	Epigallocatechin (EGC)	Polyphenol	781830	850690	934430	321410	183450	303660	2430800	1737800	2181000
pme1518	403.132	373	6.99	402.132	[M+H]+	C10112	Nobiletin	Flavone	29450	31676	29250	11543	2510.5	2617.7	7477.1	4718.5	148330
pme1521	303.058	125	4.07	304.058	[M-H]-	C01617	Dihydroquercetin (Taxifolin)	Flavonol	582530	665080	629440	488810	535630	574640	727590	611910	1289000
pme1537	307	139	2.36	306.074	[M+H]+	C12127	(+)-Gallocatechin (GC)	Polyphenol	815610	968920	1003500	836740	723920	602580	1445600	1226900	1989900
pme1547	445.085	269	4.39	446.085	[M-H]-	C10025	Baicalein-7-O-glucuronide (Baicalin)	Flavone	378400	363720	355240	374930	445620	342800	260980	243750	235670
pme1550	373.121	343	7.47	372.121	[M+H]+	C10190	Tangeretin	Flavone	49566	50946	50542	13388	1981.2	2209	5412.5	3136.2	271760
pme1551	463.096	316	3.73	464.096	[M-H]-	C10108	Myricetin 3-O-rhamnoside (Myricitrin)	Flavonol	504210	572540	596620	549640	608550	589080	279180	266800	382890
pme1564	443	123	3.81	442.3	[M+H]+	-	Epicatechin gallate (ECG)	Polyphenol	52354	54016	66659	63778	58103	77693	43110	60019	73897
pme1580	287.063	135	5	288.063	[M-H]-	C05631	Eriodictyol	Flavanone	228970	264550	244750	86901	58009	142000	354710	300810	588490
pme1588	315.058	151	5.78	316.058	[M-H]-	C10084	Isorhamnetin	Flavonol	19074	18931	19178	18904	34159	14912	9631.7	3876.2	15506
pme1598	463.132	301	3.99	464.132	[M-H]-	-	Hesperetin 5-O-glucoside	Flavanone	18149000	17515000	18104000	17638000	17561000	17575000	18659000	21394000	20665000
pme1601	417.111	271	4.86	416.111	[M+H]+	-	Apigenin 4-O-rhamnoside	Flavone	21955	21649	23062	29090	46921	32766	9	9	9
pme1605	593.159	285	3.8	594.159	[M-H]-	-	Kaempferol 3-O-robinobioside (Biorobin)	Flavonol	3679600	4600200	4573400	4568100	4297000	4784000	4142200	5018700	4541000
pme1611	433.121	313	3.72	434.121	[M-H]-	-	Isohemiphloin	Flavone	518000	422660	471730	320580	256850	277940	750120	854180	876080
pme1622	447.101	285	4.04	448.101	[M-H]-	C12249	Kaempferol 3-O-glucoside (Astragalin)	Flavonol	2657100	2696400	2523600	2648400	2703500	3127300	2661800	2732100	3379100
pme1624	433.106	283	3.7	432.106	[M+H]+	C01714	Isovitexin	Flavone	93971	88285	83505	37160	35730	37740	150380	215240	131730
pme1665	593.16	311	3.29	594.159	[M-H]-	C08064	Isovitexin 7-O-glucoside (Saponarin)	Flavonoid	2322.5	3400	3367.4	3202.1	3603.5	2133.5	4694.2	4071.8	5585.4
pme1773	595	287	2.58	595	Protonated	C08620	Cyanidin 3-O-rutinoside (Keracyanin)	Anthocyanins	1351600	1473400	1373100	1995000	2196100	2423100	9	9	9
pme1777	611	287	2.08	611	Protonated	C08639	"Cyanidin 3,5-O-diglucoside (Cyanin)"	Anthocyanins	2503500	2261300	2233200	3965300	4026200	4529800	48188	98020	115190
pme1786	655.2	331.1	2.52	655.2	Protonated	C08718	"Malvidin 3,5-diglucoside (Malvin)"	Anthocyanins	4960.5	6436.1	6970.4	6253.4	5986.8	5445.7	12536	10591	12176
pme1793	595	270.9	2.42	595	Protonated	C08725	Pelargonin	Anthocyanins	14005	9336.9	11871	9	9	9	29247	26984	45011
pme1824	153.1	109	2.5	154.027	[M-H]-	C00230	Protocatechuic acid	Polyphenol	474090	497440	522920	670500	680660	477800	296480	260610	365400
pme2247	303	285	6.83	302.006	[M+H]+	C10788	Ellagic acid	Polyphenol	12562	18466	16892	12074	5098.9	14443	26833	23418	24146
pme2319	301.079	164	5.78	302.079	[M-H]-	C01709	Hesperetin	Flavanone	13310	13354	14036	16820	20467	20351	3887.6	5223.3	5395.2
pme2457	447.3	285.2	3.79	448.101	[M-H]-	-	Luteolin 7-O-glucoside (Cynaroside)	Flavone	119520	144580	155860	138830	144540	178280	149690	112360	116110
pme2482	139.1	92.8	3.04	138.032	[M+H]+	C16700	Protocatechuic aldehyde	Polyphenol	239080	249520	293220	252670	341870	235570	227110	166710	342130
pme2493	579.2	287.1	3.74	578.164	[M+H]+	C16981	"Kaempferol 3,7-dirhamnoside (Kaempferitrin)"	Flavonol	8965600	10401000	9526900	10002000	8828100	8131600	10462000	9240000	9067600
pme2895	319.05	301	3.47	320.053	[M-H]-	C02906	Dihydromyricetin	Flavonol	65813	73746	77916	89296	110770	101780	21067	16872	23283
pme2950	611.19	303	4.12	610.19	[M+H]+	C09755	Hesperetin 7-rutinoside (Hesperidin)	Flavanone	4529100	4973800	5547800	4318900	4022300	4525000	6338100	7701100	7087500
pme2957	271.07	151	5.56	272.069	[M-H]-	C06561	Naringenin chalcone	Flavanone	282650	332770	340570	361660	350550	428270	196770	180240	308580
pme2963	287.06	259	4.56	288.063	[M-H]-	C00974	Aromadedrin (Dihydrokaempferol)	Flavonol	314340	355220	356130	275190	286800	343910	376860	254980	506630
pme2977	347.3	285	6.5	346.251	[M+H]+	-	Troxerutin (Trihydroxyethyl rutin)	Flavonol	298510	299400	294100	343470	325590	311190	283220	242370	248000
pme2982	257.1	153	6.98	256.074	[M+H]+	C09827	Pinocembrin (Dihydrochrysin)	Flavanone	10708	11474	10872	16441	11510	14862	8323.7	7226.4	6432.4
pme3129	463	301	4.13	464.096	[M-H]-	-	Quercetin 4'-O-glucoside (Spiraeoside)	Flavonol	16869000	17429000	17875000	18005000	17034000	18425000	18925000	19174000	22527000
pme3208	445	283	3.51	446.121	[M-H]-	C16195	Glycitin	Isoflavone	15691	13972	21786	20262	23669	22071	14078	5028.4	12661
pme3210	433	271	3.93	432.106	[M+H]+	C09126	Genistein 7-O-Glucoside (Genistin)	Isoflavone	64281	80789	77330	73738	73180	73069	62035	98831	62455
pme3211	463	301	3.78	464.096	[M-H]-	C05623	Quercetin 3-O-glucoside (Isotrifoliin)	Flavonol	14803000	18494000	20724000	18648000	19026000	20191000	18917000	20130000	24024000
pme3215	255	135	6.02	256.074	[M-H]-	C08650	Isoliquiritigenin	Flavanone	16836	18114	17318	12494	34518	9626.6	11717	14324	28856
pme3224	577	413	3.59	578.164	[M-H]-	C12628	Vitexin 2''-O-beta-L-rhamnoside	Flavone	32504	34159	31513	30466	24695	26900	47066	44998	41136
pme3233	285	270	5.11	284.069	[M+H]+	C01562	Calycosin	Isoflavone	7779.6	6608.7	5916.1	8513.9	11568	6984.4	3254.4	4663.8	4955.7
pme3237	257	137	4.99	256.074	[M+H]+	C09762	Liquiritigenin	Flavanone	7304.8	16112	14824	3399.6	5236.1	2753.5	25858	30087	23217
pme3252	285	270	5	284.069	[M+H]+	C14536	Glycitein	Isoflavone	1905	3699.2	3018.4	4815.6	5173.8	4012.3	3436.4	2021.5	9
pme3256	611	303	2.42	611	Protonated	C16315	Delphinidin 3-O-rutinoside (Tulipanin)	Anthocyanins	37770	49006	42487	41360	41144	39680	24896	24142	32263
pme3263	269	225	4.47	270.053	[M-H]-	C02495	2'-Hydroxydaidzein	Isoflavone	21445	27617	25065	16119	15842	18077	22052	25724	27335
pme3267	447	285	3.96	448.101	[M-H]-	C12626	Kaempferol 3-O-galactoside (Trifolin)	Flavonol	157430	180550	194770	227220	219280	239370	163920	149100	165010
pme3276	285	217	4.91	286.048	[M-H]-	C12134	2'-Hydroxygenistein	Isoflavone	8210.8	8438.9	8949.3	6391.2	14666	4483.6	5566.1	3582.4	10516
pme3285	275	139	3.4	274.084	[M+H]+	C09320	"Afzelechin (3,5,7,4'-Tetrahydroxyflavan)"	Flavanone	567760	814030	620170	465050	102310	632930	1206600	1184200	1625900
pme3292	283	268	7.09	284.069	[M-H]-	C10521	Prunetin	Isoflavone	1857.2	1618	2466.7	1358.2	9	520.23	9	9	9
pme3297	433	287	4.41	432.106	[M+H]+	C16911	Kaempferol 3-O-rhamnoside (Kaempferin)	Flavonol	18034000	21047000	20153000	24776000	23638000	27711000	14056000	16599000	17783000
pme3303	303	257	4.48	302.043	[M+H]+	C10192	Tricetin	Flavone	3281800	4080300	3643200	4834900	4824000	5005000	2660100	2196900	3214000
pme3369	315	165	6.31	316.058	[M-H]-	C10176	Rhamnetin (7-O-methxyl quercetin)	Flavonol	17145	19544	18575	14143	26303	7982.8	10688	10496	24547
pme3391	479	317	2.61	479	Protonated	C12139	Petunidin 3-O-glucoside	Anthocyanins	5171.8	6173.3	4644.2	9536.2	4907.9	6436.6	6297.8	5474.3	9342.9
pme3392	433.1	271	2.75	433.1	Protonated	-	Pelargonidin 3-O-beta-D-glucoside（Callistephin chloride)	Anthocyanins	49539	52467	40062	9	9	9	111340	116090	131980
pme3399	445.12	283	5.18	446.121	[M-H]-	C05376	Sissotrin	Isoflavone	21147	21913	22704	35468	29602	28044	12372	9676.4	9296.8
pme3404	347	153	5.71	346.069	[M+H]+	C11620	Syringetin	Flavonol	8393.9	9861.9	8867.9	5946.2	5970	5623.4	12392	16799	11474
pme3440	273.1	136.9	5.42	272.069	[M+H]+	C08578	Butein	Flavanone	6216.2	9754.2	5538.5	9	9	9	15630	7742.8	12709
pme3442	477.1	301	3.65	478.36	[M-H]-	-	Quercetin 7-O-β-D-Glucuronide	Flavonol	40475	43731	42858	45393	57338	63337	32046	27329	32298
pme3451	395.14	213	8.23	394.142	[M+H]+	C07593	Rotenone	Isoflavone	6969	7848.4	6983.1	8922.6	7142.4	8991.2	3439.6	3563.7	2879.5
pme3468	739.22	593	3.36	740.216	[M-H]-	C10178	Kaempferol-3-O-robinoside-7-O-rhamnoside (Robinin)	Flavonol	2264.9	2067.5	1715.9	1627.8	1289.1	2143.4	1726.6	9	1813.6
pme3475	273.07	153	5.57	272.069	[M+H]+	C09614	Butin	Flavone	275700	305180	332770	335630	350530	449920	186590	173940	297710
pme3484	479.09	315.5	3.43	480.09	[M-H]-	-	Myricetin 3-O-galactoside	Flavonol	758400	768920	718200	967550	610280	1021300	451010	628770	622910
pme3502	429.13	267	4.57	430.126	[M-H]-	C10509	Formononetin 7-O-glucoside (Ononin)	Isoflavone	17967	16758	14766	20161	16459	16170	20452	25026	22311
pme3509	255.06	136.8	4.66	254.058	[M+H]+	C12123	"7,4'-Dihydroxyflavone"	Flavone	19866	29268	24439	27754	20147	26977	27562	19121	25881
pme3514	301	151	5.05	302.043	[M-H]-	C10105	Morin	Flavonol	7694700	8526100	8578100	5567600	9931700	5534600	5260000	4856300	10295000
pmf0005	579.2	271	3.94	580.535	[M-H]-	C09793	Narirutin	Flavone	807490	870380	850040	230020	104600	174550	2124900	2524500	2000500
pmf0011	593.2	473	3.08	594.159	[M-H]-	-	"Apigenin 6,8-C-diglucoside"	Flavone	4964.1	4783.3	4513.9	5775.5	4764.2	2276	7547.5	3158.6	6898
pmf0012	595.2	457.2	3.08	594.159	[M+H]+	-	"6,8-di-C-glucoside Apigenine"	Flavone	13026	10283	15411	4809	4712.2	5539.3	22311	32219	29606
pmf0027	449.1	286.8	2.56	448.101	[M]+	C08647	Cyanidin 3-O-galactoside	Anthocyanins	5561200	4995000	4348800	7528200	7610100	8883000	484810	553140	571230
pmf0057	271.07	151	5.59	272.068	[M-H]-	C06561	"4,2',4',6'-Tetrahydroxychalcone "	Flavone	219230	226490	239650	153430	195580	178210	253510	226530	365170
pmf0058	271	150.894	5.59	272.068	[M-H]-	C00509	"4',5,7-Trihydroxyflavanone"	Flavanone	267680	284100	253150	191630	223690	216190	287370	261830	421890
pmf0109	312.9	253	7.09	314.079	[M-H]-	-	3-O-Acetylpinobanksin	Flavonoid	17745	25094	19983	13877	11738	21016	11244	23135	12579
pmf0151	300.9	151	5.06	302.24	[M-H]-	-	Quercetin	Flavonoid	9705000	10491000	10402000	6708000	12677000	7425700	6242000	5905000	12526000
pmf0179	623.169	315.1	3.91	624.169	[M-H]-	-	Narcissoside	Flavonoid	13771000	16512000	16512000	16490000	15453000	18316000	13128000	12324000	11893000
pmf0203	463.124	301.1	2.79	498.093	[M-Cl]+	-	Peonidin 3-O-glucoside chloride	Anthocyanins	490710	517770	511540	845890	980560	1012300	9	9	9
pmf0204	465.096	303	3.79	464.096	[M+H]+	-	Hyperoside	Flavonoid	1894300	2905300	1513100	2056100	2073600	1417900	3514800	2333800	3525300
pmf0208	465.096	303	3.79	464.096	[M+H]+	-	Isoquercitroside	Flavonoid	5642100	6611100	6664700	8693900	7865600	9071400	7074200	7992500	8139100
pmf0236	563.127	241.2	4.6	564.127	[M-H]-	-	Theaflavin	Polyphenol	50162	49836	53469	66225	64604	58000	34925	31378	34256
pmf0246	449.101	327	3.49	448.101	[M-H]-	C10114	Orientin	Flavonoid	7231.9	6447.1	10498	6689	6876.8	6660.3	5978.5	9752.2	6129.9
pmf0274	301.043	211.4	5.23	302.043	[M-H]-	-	Herbacetin	Flavonoid	29389	32064	35279	24114	40836	24166	23612	20581	44519
pmf0277	519.194	501.2	10.69	518.194	[M+H]+	C07667	Gossypol	Polyphenol	28879	25713	25066	28756	27249	22192	20422	19364	19277
pmf0278	465.095	300.7	3.74	464.095	[M-H]-	-	Gossypitrin	Flavonoid	1258400	1386000	1363100	1316900	1233000	1584400	1517300	1376900	1391800
pmf0302	435.121	289.1	4.22	434.121	[M+H]+	-	Engeletin	Flavonoid	732850	866380	834640	977150	993850	1066100	569120	678810	699770
pmf0330	607.2	445	3.77	608.174	[M-H]-	C17834	Spinosin	Flavonoid	4708.3	5118.5	8650.4	6792.6	4882.5	7872.2	4249.7	6677.7	4607.5
pmf0344	273.1	189	3.65	274.084	[M-H]-	C12128	(-)-Epiafzelechin	Polyphenol	6585.2	7775.6	8207.6	4176.7	3429.4	3486	9768.3	15188	11045
pmf0361	451.1	71	3.92	450.116	[M+H]+	C17449	Astilbin	Flavonoid	1478400	1514800	1492200	1893600	1633700	1918000	904040	1052500	1339300
pmf0369	477.1	315	4.49	478.148	[M-H]-	-	Persicoside	Flavonoid	945910	738390	827260	1146400	799390	1404600	722770	701900	1001900
pmf0371	315.05	300	4.65	316.058	[M-H]-	C10119	Pedalitin	Flavonoid	4760.8	4543.9	3781.1	5018.3	6193.4	5128.6	2791.9	6601.4	2480
pmf0374	477.103	314	4.1	478.111	[M-H]-	-	Isorhamnetin 3-O-glucoside	Flavonoid	511430	496040	519840	484990	499260	513290	499130	540240	433670
pmf0380	459.093	139	3.37	458.085	[M+H]+	-	Gallocatechin gallate	Polyphenol	7689.4	7656.6	6320.5	3454	6926.6	5885.5	6173.4	3582.5	6902.8
pmf0393	317.103	177	7.09	316.095	[M+H]+	-	Persicogenin	Flavonoid	10803	10288	11040	13421	12111	9822.8	9707.1	9273.8	11045
pmf0417	595.166	287	3.8	596.174	[M-H]-	C09732	Eriocitrin	Flavonoid	60340	60619	63661	39283	6512.7	28876	101460	127180	86443
pmf0458	295.2	277	6.97	294.183	[M+H]+	C10462	6-Gingerol	Polyphenol	279460	301020	236220	384860	336200	259370	148410	135700	197130
pmf0471	563.14	269.1	3.97	564.148	[M-H]-	C04858	Apiin	Flavonoid	8086	5061	8354.4	7704.4	4017.2	6184	7314.6	6376.7	5059.6
pmf0549	607.166	299	4.05	608.174	[M-H]-	C10039	Diosmin	Flavonoid	893390	780130	838120	750180	693150	660420	931920	848360	944200
pmf0583	435.1	167	4.33	436.137	[M-H]-	C01604	Phloridzin	Flavonoid	21520000	21977000	23766000	20962000	19667000	23039000	22602000	25086000	22693000
pmf0614	625.4	301	2.16	625.4	Protonated	-	"Peonidin 3, 5-diglucoside chloride"	Anthocyanins	16611	19950	21130	12265	14062	11844	19657	16320	18252
pmf0615	641.4	317	2.28	641.4	Protonated	-	"Petunidin 3, 5-diglucoside"	Anthocyanins	15490	20558	21847	13661	10673	16892	34489	31377	32707
pmf0617	787.23	463.4	2.39	787.23	Protonated	-	Peonidin 3-sophoroside-5-glucoside.	Anthocyanins	2872.3	2678.5	3272.1	9	9	9	2166.3	2761.3	3430.4

## Sheet: (B)Differential  metabolites
Index	Compounds	Class	WT1	WT2	WT3	OE1	OE2	OE3	VIP	Fold_Change	LogFC	type
pma1590	Peonidin O-hexoside	Anthocyanins	81971	91865	88467	784800	970400	1007800	1.34959	10.5336	3.39693	up
pmb0550	Cyanidin 3-O-glucoside (Kuromanin)	Anthocyanins	433410	435640	531920	5039700	5404400	6396200	1.38812	12.0205	3.58742	up
pmb0563	Peonidin	Anthocyanins	13524	14067	13231	2006.2	5483.3	2760.8	1.03085	0.251097	-1.99368	down
pmb2957	Cyanidin O-syringic acid	Anthocyanins	9	9	9	185310	177100	206330	2.78119	21064.4	14.3625	up
pmb2962	Pelargonidin O-acetylhexoside	Anthocyanins	3312.3	1481.7	768.18	4639.2	7823.8	10308	1.00319	4.0939	2.03348	up
pmb2965	Cyanidin O-diacetyl-hexoside-O-glyceric acid	Anthocyanins	32879	31807	36344	165140	152070	177610	1.1097	4.89775	2.29212	up
pme1773	Cyanidin 3-O-rutinoside (Keracyanin)	Anthocyanins	9	9	9	1995000	2196100	2423100	3.10495	244970	17.9022	up
pme1777	Cyanidin 3,5-O-diglucoside (Cyanin)	Anthocyanins	48188	98020	115190	3965300	4026200	4529800	1.74024	47.9013	5.58199	up
pme1793	Pelargonin	Anthocyanins	29247	26984	45011	9	9	9	2.52373	0.000266688	-11.8726	down
pme3392	Pelargonidin 3-O-beta-D-glucoside（Callistephin chloride)	Anthocyanins	111340	116090	131980	9	9	9	2.7161	7.51231e-05	-13.7004	down
pmf0027	Cyanidin 3-O-galactoside	Anthocyanins	484810	553140	571230	7528200	7610100	8883000	1.44838	14.9277	3.89992	up
pmf0203	Peonidin 3-O-glucoside chloride	Anthocyanins	9	9	9	845890	980560	1012300	2.99722	105139	16.6819	up
pmf0617	Peonidin 3-sophoroside-5-glucoside.	Anthocyanins	2166.3	2761.3	3430.4	9	9	9	2.10666	0.00323044	-8.27405	down
pme0330	Naringenin 7-O-neohesperidoside (Naringin)	Flavanone	1624000	2111800	1843100	166690	87541	137300	1.43603	0.0701807	-3.83278	down
pme1580	Eriodictyol	Flavanone	354710	300810	588490	86901	58009	142000	1.02856	0.230633	-2.11633	down
pme2319	Hesperetin	Flavanone	3887.6	5223.3	5395.2	16820	20467	20351	1.02998	3.97336	1.99036	up
pme3237	Liquiritigenin	Flavanone	25858	30087	23217	3399.6	5236.1	2753.5	1.22511	0.143872	-2.79714	down
pme3440	Butein	Flavanone	15630	7742.8	12709	9	9	9	2.35621	0.0007483	-10.3841	down
pma0825	Chrysin O-malonylhexoside	Flavone	11525	9119.6	12084	55829	48074	47671	1.08861	4.63124	2.2114	up
pma1108	Apigenin C-glucoside	Flavone	129140	148420	113350	30486	23197	29635	1.09029	0.213139	-2.23014	down
pma6360	O-methylChrysoeriol 8-C-hexoside	Flavone	9	9	9	37181	43977	44858	2.56167	4667.26	12.1884	up
pmb0566	Luteolin O-hexosyl-O-pentoside	Flavone	9	9	9	11470	6511.8	14307	2.336	1195.88	10.2239	up
pmb0601	Chrysoeriol O-hexosyl-O-pentoside	Flavone	9	9	9	55967	104260	138800	2.67831	11075.1	13.435	up
pmb0608	Chrysoeriol O-malonylhexoside	Flavone	5648.7	2287.2	3116.8	15301	11851	14320	1.00167	3.75221	1.90774	up
pmb0624	6-C-hexosyl-luteolin O-hexoside	Flavone	8536	7619.5	10433	9863.6	9	9	1.57072	0.371649	-1.42799	down
pmb0629	Chrysoeriol 6-C-hexoside	Flavone	9	9	9	21006	31613	21038	2.47561	2728.04	11.4136	up
pmb0636	6-C-hexosyl luteolin O-pentoside	Flavone	9	9	9	58182	54262	57337	2.60707	6288.19	12.6184	up
pmb0653	di-C,C-hexosyl-apigenin	Flavone	9	9	9	28112	44810	52527	2.55536	4646.26	12.1819	up
pmb0673	Apigenin 6-C-pentoside	Flavone	9	9	9	45061	67307	40946	2.58726	5678.3	12.4712	up
pmb0691	Luteolin C-hexosyl-O-rhamnoside O-hexoside	Flavone	9	9	9	8544.1	7437.8	10402	2.31116	977.181	9.93248	up
pmb0701	Chrysoeriol 8-C-hexoside	Flavone	96568	2050.7	9	9	9	9	1.60444	0.000273757	-11.8348	down
pmb0703	6-C-hexosyl-chrysoeriol O-feruloylhexoside	Flavone	7250.9	12123	3389.8	9	9	9	2.2598	0.0011861	-9.71956	down
pmb0714	Tricin 4'-O-(β-guaiacylglyceryl) ether 5-O-hexoside	Flavone	9	9	9	26920	26066	24351	2.48698	2864.33	11.484	up
pmb0743	Tricin 7-O-β-guaiacylglycerol	Flavone	29891	28432	23838	4456.7	6391.1	5307.6	1.12028	0.196631	-2.34644	down
pmb1312	Tricin 4'-O-(β-guaiacylglyceryl) ether 7-O-hexoside	Flavone	9	9	9	15297	25569	22718	2.4517	2354.96	11.2015	up
pmb3008	Chrysoeriol O-glucuronic acid (gentisyl alcohol)ether O-di-glucuronic acid	Flavone	3859.6	8289.7	5364.3	9	9	9	2.23207	0.00154166	-9.3413	down
pme1601	Apigenin 4-O-rhamnoside	Flavone	9	9	9	29090	46921	32766	2.53573	4028.78	11.9761	up
pme1624	Isovitexin	Flavone	150380	215240	131730	37160	35730	37740	1.06279	0.222439	-2.16852	down
pmf0005	Narirutin	Flavone	2124900	2524500	2000500	230020	104600	174550	1.41348	0.0765681	-3.70711	down
pmf0012	6,8-di-C-glucoside Apigenine	Flavone	22311	32219	29606	4809	4712.2	5539.3	1.14715	0.179002	-2.48195	down
pmf0417	Eriocitrin	Flavonoid	101460	127180	86443	39283	6512.7	28876	1.03634	0.236991	-2.0771	down
pme2895	Dihydromyricetin	Flavonol	21067	16872	23283	89296	110770	101780	1.10976	4.93035	2.30169	up
pme3252	Glycitein	Isoflavone	3436.4	2021.5	9	4815.6	5173.8	4012.3	1.01575	2.56118	1.35681	up
pme3292	Prunetin	Isoflavone	9	9	9	1358.2	9	520.23	1.28633	69.9048	6.12732	up
pmb0835	Gallocatechin-gallocatechin	Polyphenol	84032	110760	114280	4981800	4749000	4436600	1.72473	45.8385	5.51849	up
pme1514	Epigallocatechin (EGC)	Polyphenol	2430800	1737800	2181000	321410	183450	303660	1.25929	0.127334	-2.97331	down
pme0436	Procyanidin B3	Proanthocyanidins	22157000	22265000	19944000	3149500	2405800	4914000	1.18635	0.162653	-2.62013	down

## Sheet: Sheet1
Index	Compounds	Class	VIP	Fold_Change	LogFC	type
pma1590	Peonidin O-hexoside	Anthocyanins	1.34959	10.5336	3.39693	up
pmb0550	Cyanidin 3-O-glucoside (Kuromanin)	Anthocyanins	1.38812	12.0205	3.58742	up
pmb0563	Peonidin	Anthocyanins	1.03085	0.251097	-1.99368	down
pmb2957	Cyanidin O-syringic acid	Anthocyanins	2.78119	21064.4	14.3625	up
pmb2962	Pelargonidin O-acetylhexoside	Anthocyanins	1.00319	4.0939	2.03348	up
pmb2965	Cyanidin O-diacetyl-hexoside-O-glyceric acid	Anthocyanins	1.1097	4.89775	2.29212	up
pme1773	Cyanidin 3-O-rutinoside (Keracyanin)	Anthocyanins	3.10495	244970	17.9022	up
pme1777	Cyanidin 3,5-O-diglucoside (Cyanin)	Anthocyanins	1.74024	47.9013	5.58199	up
pme1793	Pelargonin	Anthocyanins	2.52373	0.000266688	-11.8726	down
pme3392	Pelargonidin 3-O-beta-D-glucoside（Callistephin chloride)	Anthocyanins	2.7161	7.51231e-05	-13.7004	down
pmf0027	Cyanidin 3-O-galactoside	Anthocyanins	1.44838	14.9277	3.89992	up
pmf0203	Peonidin 3-O-glucoside chloride	Anthocyanins	2.99722	105139	16.6819	up
pmf0617	Peonidin 3-sophoroside-5-glucoside.	Anthocyanins	2.10666	0.00323044	-8.27405	down
pme0330	Naringenin 7-O-neohesperidoside (Naringin)	Flavanone	1.43603	0.0701807	-3.83278	down
pme1580	Eriodictyol	Flavanone	1.02856	0.230633	-2.11633	down
pme2319	Hesperetin	Flavanone	1.02998	3.97336	1.99036	up
pme3237	Liquiritigenin	Flavanone	1.22511	0.143872	-2.79714	down
pme3440	Butein	Flavanone	2.35621	0.0007483	-10.3841	down
pma0825	Chrysin O-malonylhexoside	Flavone	1.08861	4.63124	2.2114	up
pma1108	Apigenin C-glucoside	Flavone	1.09029	0.213139	-2.23014	down
pma6360	O-methylChrysoeriol 8-C-hexoside	Flavone	2.56167	4667.26	12.1884	up
pmb0566	Luteolin O-hexosyl-O-pentoside	Flavone	2.336	1195.88	10.2239	up
pmb0601	Chrysoeriol O-hexosyl-O-pentoside	Flavone	2.67831	11075.1	13.435	up
pmb0608	Chrysoeriol O-malonylhexoside	Flavone	1.00167	3.75221	1.90774	up
pmb0624	6-C-hexosyl-luteolin O-hexoside	Flavone	1.57072	0.371649	-1.42799	down
pmb0629	Chrysoeriol 6-C-hexoside	Flavone	2.47561	2728.04	11.4136	up
pmb0636	6-C-hexosyl luteolin O-pentoside	Flavone	2.60707	6288.19	12.6184	up
pmb0653	di-C,C-hexosyl-apigenin	Flavone	2.55536	4646.26	12.1819	up
pmb0673	Apigenin 6-C-pentoside	Flavone	2.58726	5678.3	12.4712	up
pmb0691	Luteolin C-hexosyl-O-rhamnoside O-hexoside	Flavone	2.31116	977.181	9.93248	up
pmb0701	Chrysoeriol 8-C-hexoside	Flavone	1.60444	0.000273757	-11.8348	down
pmb0703	6-C-hexosyl-chrysoeriol O-feruloylhexoside	Flavone	2.2598	0.0011861	-9.71956	down
pmb0714	Tricin 4'-O-(β-guaiacylglyceryl) ether 5-O-hexoside	Flavone	2.48698	2864.33	11.484	up
pmb0743	Tricin 7-O-β-guaiacylglycerol	Flavone	1.12028	0.196631	-2.34644	down
pmb1312	Tricin 4'-O-(β-guaiacylglyceryl) ether 7-O-hexoside	Flavone	2.4517	2354.96	11.2015	up
pmb3008	Chrysoeriol O-glucuronic acid (gentisyl alcohol)ether O-di-glucuronic acid	Flavone	2.23207	0.00154166	-9.3413	down
pme1601	Apigenin 4-O-rhamnoside	Flavone	2.53573	4028.78	11.9761	up
pme1624	Isovitexin	Flavone	1.06279	0.222439	-2.16852	down
pmf0005	Narirutin	Flavone	1.41348	0.0765681	-3.70711	down
pmf0012	6,8-di-C-glucoside Apigenine	Flavone	1.14715	0.179002	-2.48195	down
pmf0417	Eriocitrin	Flavonoid	1.03634	0.236991	-2.0771	down
pme2895	Dihydromyricetin	Flavonol	1.10976	4.93035	2.30169	up
pme3252	Glycitein	Isoflavone	1.01575	2.56118	1.35681	up
pme3292	Prunetin	Isoflavone	1.28633	69.9048	6.12732	up
pmb0835	Gallocatechin-gallocatechin	Polyphenol	1.72473	45.8385	5.51849	up
pme1514	Epigallocatechin (EGC)	Polyphenol	1.25929	0.127334	-2.97331	down
pme0436	Procyanidin B3	Proanthocyanidins	1.18635	0.162653	-2.62013	down
