# Supplementary material for: Light- and Temperature-Induced Expression of an R2R3-MYB Gene Regulates Anthocyanin Biosynthesis in Red-Fleshed Kiwifruit
Source: Int J Mol Sci. 2019 Oct 22;20(20):5228. doi: 10.3390/ijms20205228 (PMC6829553; doi:10.3390/ijms20205228)
Supplement: Supplementary file 1 [file ijms-20-05228-s001.zip › Supplementary material/Supplementary Table 4 Primers.xls]

## Sheet: Sheet1
	Table S2. Primers used in this study
	Gene	Forward primer (5'-3')	Reverse primer (5'-3')
	Primers for real-time qPCR assay
	AcActin	TGAGAGATTCCGTTGCCCAGAAGT	TTCCTTACTCATGCGGTCTGCGAT
	AcCRY1	TCTGGCACTCTTCCTGATGG	TTCAGGTGCATTCCAGGGAT
	AcCOP1	CGGATGCTTGCTGATGATCC	AGCCTTCCCATCTGCTTTCT
	AcHY5	ATGAGATCAGGAGAGTGCCG	AATCTCTTGAGCCGCTTGTG
	AcCHS	ACAGCTTGACCACCTAAATGGGCTTA	CAAAGTGGAATAAAGCATGGCCAAT	Peng Y, Lin-Wang K, Cooney J M, et al. Differential regulation of the anthocyanin profile in purple kiwifruit (Actinidia species)[J]. Horticulture research, 2019, 6(1): 3.
	AcCHI	GGAGGAGTTGACGGAATCCGTTG	AACTTTTCGACGGCTTTGGCCT
	AcF3H	TGTACCCGCTCGCGATCCAG	ATTGCGTCTCTTTCGCAAGTTTCTTG
	AcF3'H	GGTGGCGTATGCTCCGGAAGA	GTGGCCCGCACTCACCAGTG
	AcDFR	GTCGGAGAAGCTGATTGGGATGGG	TGGCATTTCCATTGGGAGGGGTT
	AcLDOX	AACAGTGGTCGGAACTAGGG	TCCTCCGAAACCAAGTCCTC
	AcF3GT	TAGCCAAGCAGAGATCCGCTTCC	CAAGAATCCTTCTGGTAAGTACTGTTTCGA
	AcMYB110	ATATCTACAAGAGAAGAGCCGATACCCAA	TGGTTGAATGCTATCTGCAATGACAGT
	AcbHLH42	AAGGGGAAGGCGGTGGATTCCG	GCACTGCAGCTCAACCAACG
	AcMYB10	CTTCCGGGAAGAACATCAAACGA	GGCGGTGACTTGGGGTGG
	Acc31204	TCATCAGGCTTCATGCACTC	TTAGAGGCACAGGGGTTCTG
	Acc02217	CCCTGCTGTGACAAACAAGA	GTTTGATGTCCGGCCTTAGA
	Acc05172	CACAAACAAAGGGGCATGGA	CTTGAGATCAGGCCGGAGAT
	Acc07135	AATCAGCCCTCCCTACCAAC	CCCCACTTTTCACGCCTAAG
	Acc10801	CCTCCCTACCAACACCAACA	TCATACCCGGCTTTGCTACT
	Acc07258	TGAAAATTAGCCCTCCATGC	CATACCCAGTGCTGCTGCTA
	Acc16307	TCAGCCCTCCATACCAAAAC	CATACCCAGTGCTGCTGCTA
	Acc26749	TGGCCTTTTCATCCTTGGGT	GGCACTCGTCCAGCAATTAA
	Acc15065	CCTCCTCTTCCTCTTCCACC	TGTTGCTTCTCAGACCGTGA
	Acc08348	CCCAAGAAGAGCCCGAAAAG	TGGACCATGGATCATCTGCA
	Acc19875	CAGGTTTGAACAGGTGTGGG	CCCAGCAATCAATGACCACC
	Acc15284	CAGCAGAGCCAACATGAAGA	ATGATGCCCCTCATCTAACG
	Acc00920	CACCTTCAACTCCGAGCAAC	GCTTTGTTTGGCTGTGGACT
	Acc10227	TGATAACCACCCCAAGCCAT	TTCTCACCACATCCTCCCAC
	AcCAO	ATCCGTTGGCACCTTGAA	GCGGCCCTCGTTTATTG	Liu Y, Zhou B, Qi Y, et al. Expression differences of pigment structural genes and transcription factors explain flesh coloration in three contrasting kiwifruit cultivars[J]. Frontiers in plant science, 2017, 8: 1507.
	AcRBCS	GTTACATGGGCCAAGAAAACT	TCAAACTCAAGGCAAGGGAT
	AcCBR	ATCGGATTCAAGTTATCAGGTG	GTTCGTCCCAGCATTGTTTAT
	AcGLUTR	CCGTTCCCACGATCAAGA	TGTCACTCCCGTCACATCTAAG
	AcPPH	TGGAGGTGCTGTGGGATGA	CAAAAGATGTTGCTGGATTGG
	AcPAO	TCCCGACCCCATTCCAA	TCAAAGGCGTCAGGCAAC
	AcSGR	ACAAGCGACTGTGAGATGCC	GGTTTAGGGTTTGGTTTTGG
	NtActin	AATGATCGGAATGGAAGCTG	TGGTACCACCACTGAGGACA
	NtCHS	TTGTTCGAGCTTGTCTCTGC	AGCCCAGGAACATCTTTGAG
	NtDFR	GCTGTTCATACCTCTTCTCCTC	GCTTGACCTTCTTGTTGTTCTC
	NtANS	TGGCGTTGAAGCTCATACTG	TTTCAAGGGTGTCCCCAATA
	NtUFGT	GAGTGCATTGGATGCCTTTT	CCAGCTCCATTAGGTCCTTG
	Primers for CDS cloning								l
	AcBHLH42	ATGGCGGCTCCCCCTA	TAGGGTATGATTTGGTGTATT	Wang L, Tang W, Hu Y, et al. A MYB/bHLH complex regulates tissue‐specific anthocyanin biosynthesis in the inner pericarp of red‐centered kiwifruit Actinidia chinensis cv. Hongyang[J]. The Plant Journal, 2019.
	AcMYB10	TAATAATCACTTGGTGTAGTGTAGG	GCAGACTCAACTCCATCTAATATTT	Peng Y, Lin-Wang K, Cooney J M, et al. Differential regulation of the anthocyanin profile in purple kiwifruit (Actinidia species)[J]. Horticulture research, 2019, 6(1): 3.
	Primers for DNA sequence cloning
	Ac00493	TATTTACTGGTCCATTACTC	CGTTTACGGATTTCTCAA
	Primers for promoter cloning
	ProAcF3GT	CTTGGACGAACCAGTGAG	AATGTACCGACAAGGAGC
	ProAcLDOX	GGGCATGATGGTTGGTTA	TACAGACGGAAGGCGACA

## Sheet: Sheet2
AcBHLH42	BamHI-GGACTCTAGAGGATCCATGGCGGCTCCCCC	BamHI-TGGTACCCGGGGATCCGGGTATGATTTGGTGTATTGCTCTCTTTACT
AcMYB10	BamHI-GGACTCTAGAGGATCCATGGAAAGTGTTACTTTAGGAGTGAGAAAGG	BamHI-TGGTACCCGGGGATCCATCATCACCTAAGAGATCCCAAAGGT
